# Supplementary material for: CAV1 alleviated CaOx stones formation via suppressing autophagy-dependent ferroptosis
Source: PeerJ. 2022 Sep 15;10:e14033. doi: 10.7717/peerj.14033 (PMC9482765; doi:10.7717/peerj.14033)
Supplement: Supplemental Information 3 [file peerj-10-14033-s003.xls]

## Sheet: CaOx（normalvsplaque
ID	adj.P.Val	P.Value	t	B	logFC	abs logFC	SPOT_ID	GB_ACC	SEQUENCE
A_21_P0002329	0.996	0.000161	4.07108	-3.68	1.05	1.05	linc|TCONS_00003965		GCTTGCATTTCTGCCATCAAACATATAGCCCAAATGTCTTAGTACAACCAATTTTTTAAG
A_32_P92489	0.996	0.000199	4.00593	-3.7	0.766	0.766	A_32_P92489	NM_052892	AGATCGTAGATTTGCTGCTGATGAAAATACTCAGTTTCCTGGGCATTAAGTCTAAGAGAG
A_33_P3368083	0.996	0.000254	3.93008	-3.73	0.986	0.986	A_33_P3368083	NM_178469	TGTGAGATAGAGAAGATCGTGGGCTCAGAAATAGACAGTACGGGAAAATTCGCTTTTCCT
A_21_P0009309	0.996	0.000257	3.92526	-3.73	0.848	0.848	linc|TCONS_00025602		TTGTAGCAGGAAGGAATAGTATTAGATGCCAGGAGGATCTGTGTGAATGGAAGATCTCCC
A_33_P3636257	0.996	0.000285	3.89341	-3.75	1.07	1.07	A_33_P3636257	NR_033829	TAGAAAAGCAGCATAAGTATGAGGTTGGAACTTCCCACGATACTTAGTACATGGAAAAAA
A_33_P3262949	0.996	0.000343	3.83542	-3.77	0.928	0.928	ens|ENST00000378844		CTTCTCCCATGAGGGGAAAACGATGGGTTTGAAATTCACATCCCTATCTGTACTTTGAAG
A_21_P0004719	0.996	0.000502	3.71361	-3.81	0.941	0.941	ens|ENST00000443445|tc|THC2776454|linc|TCONS_00011435		TTGCTACATCTCACTATGGGTTTCCTGTGACATTTTGAGCAAGTATGCCTCTGTGACTGG
A_21_P0006600	0.996	0.000504	3.71257	-3.81	0.872	0.872	linc|TCONS_00017630		CACAATGAAAACAGACAAAGTCTTCTGGGGATGAAATGTTAAAAAGGGGAGATGTGCAAG
A_21_P0009858	0.996	0.000529	3.69692	-3.82	0.869	0.869	A_21_P0009858	AW957177	TGAATGAATTCTTTTATGGTTACCAGTCAAAAAGTCACCGTCAGCTGGAACTGGAAGGGA
A_24_P68088	0.996	0.000637	3.63679	-3.84	0.944	0.944	A_24_P68088	NR_002947	CTCCCAAATCAGTCAAGAAATGTTCACTGGAATGTTGCTATGGTAAAAATAAAAGTGGTT
A_21_P0010163	0.996	0.000667	3.62173	-3.85	1	1	ens|ENST00000445464|linc|TCONS_00028842		GGTAGGAAACGTGTAGATTAAGAGATACAGTGTATGCACCTTATTTAGATCTTAATGCAA
A_23_P80817	0.996	0.000726	3.59411	-3.86	0.76	0.76	A_23_P80817	NM_013259	ATCTCAGAGTCAAAGATGGCTTTTAAGCAGATGGAGCAAATCTCCCAGTTCCTAAAAGCT
A_21_P0012622	0.996	0.000745	3.58586	-3.86	0.744	0.744	A_21_P0012622	CR624983	TGGAAATCCACATACCCACTTTTCTGTTTAATTCAGGAAGCAGTTGCTAAACACAACTAA
A_33_P3243887	0.996	0.00081	-3.55867	-3.87	-1.74	1.74	A_33_P3243887	NM_000641	GTGTATGATTGTCTGTATTTTACAGAATTTCTGCCATGACTGTGTATTTTGCATGACACA
A_21_P0006756	0.996	0.000841	3.54616	-3.88	1.04	1.04	A_21_P0006756	BC065757	CAGGTTTGTCCTGGGATGAGCAAAATTTAATGTTAACCTGCTGTATCTTTGCTTTTAATA
A_33_P3278053	0.996	0.000862	3.53812	-3.88	0.82	0.82	A_33_P3278053	NM_206819	CAGACTGTAAATCTTGGAAAAGAAATCTGCCTGAAGTGTGAAATCTCTGAAAACATACCA
A_24_P345540	0.996	0.000928	3.51369	-3.89	0.832	0.832	A_24_P345540	NM_032494	AATGTGTAAGTTTTATGTCCAAGGATTTTGTTCCAGAGGTGAAAACTGTCTGTATTTGCA
A_33_P3244096	0.996	0.000988	3.49316	-3.89	1	1	ens|ENST00000378154		TGCAGGCTGAAATCTGAGCAAAATGTAGAGAAGTTACAAATGATGACATAAGGCTTAATA
A_21_P0014836	0.996	0.00101	3.48563	-3.9	0.789	0.789	A_21_P0014836	XR_132695	GACAACTTTGTTTGGCTACTGTCTCTTAAGTTTTGAAAGTTTCATGGGAAATTTCACATG
A_21_P0010228	0.996	0.001061	3.46955	-3.9	0.696	0.696	A_21_P0010228	XR_132676	GCAGTAACCTACCATTCACCTCTGTTTCCCAGATTCACCTTGTTATACCTTATAACTTAA
A_21_P0006442	0.996	0.001075	3.46504	-3.91	0.918	0.918	ens|ENST00000391359|linc|TCONS_00017042		TTTATAACTACCTTCCACAGTTGGACCTTAGTCCTCTACAATTAGAACCATGTTTAGAGT
A_23_P365327	0.996	0.001082	3.46289	-3.91	0.816	0.816	A_23_P365327	AL137544	TGTATCTTTATATATTTAGGTTTATATCATCAAATTTATTAAAACCCTTTATATTCATCT
A_21_P0012843	0.996	0.001115	3.45288	-3.91	0.787	0.787	ens|ENST00000514186|linc|TCONS_l2_00022487|linc|TCONS_l2_00022488|linc|TCONS_l2_00023514		TGAAAGCATCTCTGCCAACTCTAGAGAGTTTAGATATCTACTTATTTATATCTACATCTA
A_21_P0002970	0.996	0.00116	3.43979	-3.91	0.846	0.846	A_21_P0002970	AL832184	GGAAAACTGAGTGTGTTGGAGTTTTTTAAAGAAAAAATTCTCAGAGTTCCACAGTTGCAT
A_33_P3339361	0.996	0.001176	3.43521	-3.92	0.922	0.922	A_33_P3339361	NM_199357	GCCCAGATGTTGATGAAAAGTTACCAAAGAAAGGTACATTTACATACTACTGTTAGAGTT
A_24_P418152	0.996	0.001178	3.4346	-3.92	0.858	0.858	A_24_P418152	NR_034161	TTGGCAACTGTCACCTTCTGGTGAGATTTACAATTGCACTGCTACAACTGCTTGTGGCAT
A_23_P150555	0.996	0.00119	3.4313	-3.92	1.01	1.01	A_23_P150555	NM_006551	TATTGAAGAAATGTAGTGTGTGACATGTAAAAACTTTCATCCTGGTTTCCACTGTCTTTC
A_23_P65302	0.996	0.001302	3.40116	-3.93	0.657	0.657	A_23_P65302	NM_145248	ATCAAGCTGGTGGTTCTGAGAATTACCATGAATTATTAGAGAATTTACAATTCTCTCCTG
A_33_P3357591	0.996	0.001322	-3.39598	-3.93	-0.913	0.913	A_33_P3357591	NM_025092	CCGACGAGTACCATTCAGGGGTCAACAACTCTGTGTACACCAACGTCCTGGTCCAGAACA
A_33_P3709150	0.996	0.001366	3.38517	-3.93	0.721	0.721	A_33_P3709150	NM_003181	GGACAGAATAAAATCATAGTTGAGGACAGCAGGTTTTAGTTGAATTGAAAATTTGACTGC
A_24_P191013	0.996	0.00139	3.37922	-3.94	0.651	0.651	A_24_P191013	NM_000778	CTCCTCTCCATTTATGGCCTTCACCACAACCCAAAAGTGTGGCCCAACCCAGAGGTGTTT
A_33_P3383296	0.996	0.001446	3.3659	-3.94	0.754	0.754	A_33_P3383296	NM_001005493	GCAGGTGAAAGAAGTCTTCTGGGATGTATTACAAAAGAATTTGTGTTTTTCTAAAAGACC
A_21_P0009496	0.996	0.00146	3.36266	-3.94	0.805	0.805	linc|TCONS_00026358		CTCTTTCACAGACTATATGAAAATGCATGTTTTCCCAAATCTTCACCTATAAAGGGTGAA
A_21_P0007591	0.996	0.001496	3.3544	-3.95	1.17	1.17	A_21_P0007591	AJ488202	TAATGTGATGGATTTATCTTCAGAAATGAACAGACATGGGAAGAATCCAGTGAGTCACAA
A_21_P0000165	0.996	0.001515	3.35021	-3.95	0.778	0.778	A_21_P0000165	NM_001205273	GCAAAATTGTTTCTCAAGGAAGTGGACATGAAAGATCTAAAATCAGGGCTGCTTAAAAAA
A_21_P0002473	0.996	0.001542	3.34417	-3.95	0.736	0.736	linc|TCONS_00004332		ATCACCTCTTGCAATCAACAAACAGGTTTCCATGGAGGCAGAAGGAAGATAAGGTTGGAG
A_33_P3866042	0.996	0.001571	3.33789	-3.95	0.798	0.798	A_33_P3866042	AY063454	CATTGAAAGAGGAGGAGCAAGAAAATTGGCACTAGTTGCCTACTTAAAGCTAAAAATTAG
A_33_P3414591	0.996	0.001722	-3.30684	-3.96	-0.58	0.58	A_33_P3414591	NM_000474	AAGCTGAGCAAGATTCAGACCCTCAAGCTGGCGGCCAGGTACATCGACTTCCTCTACCAG
A_21_P0003326	0.996	0.00173	3.30522	-3.96	0.897	0.897	A_21_P0003326	BX338824	CCATGTGCCCTTTATTCTGCTTGACAAATGTTTATTTTGAGCAGCAAGTACACTGAATAA
A_21_P0009571	0.996	0.001733	3.30454	-3.96	0.766	0.766	linc|TCONS_00026551		GCAAAGGCTTTCCTGTTTTCAAGAAGCAGTTTCTTACACTATGCTTTTTATTCACGTTAA
A_21_P0004415	0.996	0.001831	3.2858	-3.97	0.93	0.93	linc|TCONS_00010379		CCAGGTCACAATTCATATTGATATTTAAATGGCATCTGGATGCTGCATATTGCATATTAG
A_21_P0014311	0.996	0.00202	3.25229	-3.98	0.704	0.704	A_21_P0014311	XR_109241	ACAAGTGCCTCCATCAAACCAGCTTTTGGGAAAGAATCTGTTAAGCCCATTCAGCTAAGC
A_23_P382794	0.996	0.002025	3.25141	-3.98	0.751	0.751	A_23_P382794	NM_176889	GTTTGTCACCTTGTGATGAAACACACGTATATAAATGTGTGGACAGAAGAATGTGAAGGA
A_21_P0008048	0.996	0.00203	3.25062	-3.98	0.997	0.997	tc|THC2674547|linc|TCONS_00021750		TGCGATGAAAATGAAGATCAGAAGCGCATACTGAACAAGCAACTGACTTTGTTAATCTCT
A_24_P64167	0.996	0.002074	-3.24324	-3.99	-1.5	1.5	A_24_P64167	NM_000962	ACAGGCTAAATGCACCAAGAAAGCTTCTTCAGAGTGAAGAATCTTAATGCTTGTAATTTA
A_21_P0009508	0.996	0.002103	3.23835	-3.99	0.851	0.851	tc|THC2653247|linc|TCONS_00026382		GAGGCCTCTGGGTTCTTTTACGAACATTGTCTGTCATTTATTATGTGATAGATGCATAAT
A_21_P0004882	0.996	0.002129	3.23422	-3.99	0.687	0.687	linc|TCONS_00011815		AACGACTGGGGTTGAATGCATTCACATGGTTCCAAATTCAAATAAACAGCAAGAAGTCTC
A_21_P0006725	0.996	0.002154	3.23024	-3.99	0.766	0.766	A_21_P0006725	XR_132573	CAGGTGCATTTGAGAACTAGGAATGTGGCAACAATAACATTTATTTATTTGGATGAAGAG
A_21_P0003484	0.996	0.002166	3.22822	-3.99	0.802	0.802	ens|ENST00000503666|tc|THC2728709|linc|TCONS_00007791		TGGATCTTCATCAAGAATGAAAGCTGTCTGCTTCAAAGTAAAATCTGTCACAGTGTCATC
A_24_P190472	0.996	0.002184	-3.22548	-3.99	-1.72	1.72	A_24_P190472	NM_003064	AAGAGATGTTGTCCTGACACTTGTGGCATCAAATGCCTGGATCCTGTTGACACCCCAAAC
A_19_P00316846	0.996	0.002184	3.22535	-3.99	0.695	0.695	A_19_P00316846	CR749391	GTTACAAAGTAAAACCATAATTTTCTTTAGTGGGTTAACTGTGTGCCAATTTAAATTTAA
A_23_P7048	0.996	0.002191	3.22434	-3.99	0.718	0.718	A_23_P7048	NM_005750	TTGGGAAGGAAGGAACACGCAAAAATTTTTACCTTCTTCTTTCAATTGGACACTATGGAC
A_32_P478512	0.996	0.00226	3.21364	-4	1.09	1.09	A_32_P478512	NR_026771	AGGTGACTTAACTTGCAAAAGATGATCATATGTGAGAACGGATGTCTCAAATTAGGAAAT
A_21_P0014772	0.996	0.002268	3.21241	-4	0.743	0.743	A_21_P0014772	XR_132546	TTGGGGTGAATGGATTCTCCAACTATTTTATAACTGGGAGCTTCTGATAATTTTTTGGAA
A_21_P0007050	0.996	0.002309	3.20625	-4	0.792	0.792	linc|TCONS_00018686		TTTGGGTACCAGGACTTCAAATCCTACACAATGAAGATCAAAAATGAAACCAAGAGAGAA
A_21_P0001813	0.996	0.002444	3.18645	-4.01	0.835	0.835	A_21_P0001813	CR598842	GTCTCCTGAGCATCTGTTGCCAGTGTAATTTCATGACAATCATCAATATGTATTGAATAA
A_24_P519672	0.996	0.002464	3.18372	-4.01	0.628	0.628	A_24_P519672	NR_026877	TGCATTACACAATTTGTCTGAATGAAATTGGTAGATGTGGTCCATGTAAAACTTACCCAA
A_21_P0009430	0.996	0.002473	3.18237	-4.01	0.887	0.887	A_21_P0009430	AK094957	ATCCATGGGCAAGTATATCTGATGGTAAACCCAAACGATTATATTGTTAACCTCTTGTAC
A_21_P0001162	0.996	0.002476	3.18194	-4.01	0.776	0.776	ens|ENST00000447916|linc|TCONS_00001612|linc|TCONS_00000590		TAGATGCTCCAAGAGGAAAAAGTCATTTCAGAATTGTATCCATAACCCAGTTTCATTGAA
A_33_P3241224	0.996	0.002487	3.18046	-4.01	0.84	0.84	A_33_P3241224	NM_002172	GGATTGAAAACTGGTTCATCATGGAAATGATTCTCATTGACTAATACATCATCTCACACT
A_21_P0005380	0.996	0.002513	3.17692	-4.01	0.846	0.846	linc|TCONS_00013445		AAACCTGTAGTTCCTGGGACTCAGAGAAAATAAATGACTGCCCAAAGTCTTCTAATAACA
A_23_P102286	0.996	0.002548	3.17202	-4.01	0.704	0.704	A_23_P102286	NM_000233	ATCACAGTAACCAACTCTAAAGTTTTACTGGTTCTTTTTTATCCCATCAATTCTTGTGCC
A_33_P3259373	0.996	0.002598	3.16531	-4.01	0.879	0.879	A_33_P3259373	NR_022009	GGTTACAGTCTACTTCTGTGTGTAGTCTCCAAACACTCAGAAACCTCAAAATTTAAAAAA
A_33_P3240717	0.996	0.002644	3.15918	-4.02	0.709	0.709	A_33_P3240717	NR_003529	GGCTGGGATTTGAACTTAAGCAGTCTAACCTTAGAGTAATGATTTTAACAACTATGCTAT
A_23_P83751	0.996	0.002659	3.15717	-4.02	0.78	0.78	A_23_P83751	NM_024806	TGGCTGCTTTCAAAGTCCTTCACATCGTATAGACAACATTTGATAGGAAGGAGACCAAAA
A_21_P0003050	0.996	0.002723	3.14889	-4.02	0.843	0.843	linc|TCONS_00006285		CTAACAGCTGCACACTGTTGTTCGAGTAAATCAATGTATTTCACATTTTAGTATTTCCTG
A_21_P0003215	0.996	0.002775	3.14233	-4.02	0.853	0.853	linc|TCONS_00006778|linc|TCONS_00005936		TTTGCTGAGGACAAGTAAGAAGAAGGCCAATTCCTATTGTGCAAATCCTCTGGTCACTGG
A_21_P0001382	0.996	0.002788	3.14072	-4.02	0.78	0.78	linc|TCONS_00001187		ACAGACAAAATGTGGCTTAAATAATAAAACCTATTCCTAGCTGGTCTAGTCGCGCTAATC
A_33_P3369371	0.996	0.002812	-3.13768	-4.02	-1.45	1.45	A_33_P3369371	NM_002084	GCTCTTTGAGAAAGGGGATGTCAATGGAGAGAAAGAGCAGAAATTCTACACTTTCCTAAA
A_33_P3323975	0.996	0.002902	3.12658	-4.03	1.06	1.06	A_33_P3323975		AAGCACGTAACATATATAAATTATAAAGCATAATAATAAAATGGAAGCTTTTGAACCTCA
A_21_P0001774	0.996	0.00297	3.11851	-4.03	0.642	0.642	A_21_P0001774	BC033397	GTTCTTTTTAGAGTTCTGGTTCCTTCATAGGTACCTATTGTCCTAATAAATGGAATTCCT
A_21_P0012840	0.996	0.003048	3.10937	-4.03	0.677	0.677	A_21_P0012840	W69253	TATTGAGTTGAATGGCTCTGTTTTCCATCAACGATGACAGCTTTTAATCACAGATCTCAA
A_21_P0006772	0.996	0.003051	3.10902	-4.03	0.667	0.667	ens|ENST00000455498|tc|THC2658956|linc|TCONS_00017999		AGGCTTGAATGGGTCCAAGGAACATGTTCTTGAAACAAAGGAAAAAACAGGCCAGAAACA
A_33_P3396477	0.996	0.003081	3.10566	-4.03	0.55	0.55	A_33_P3396477		TTGGGTTTTTTAGAATCACATATAATCTTAATTTCTAATATTACAAAGCTTTACAACTAA
A_21_P0004688	0.996	0.003144	3.0985	-4.04	0.676	0.676	ens|ENST00000447508|tc|THC2616741|linc|TCONS_00011378		GGTCATGCATTTCATAAGGCAGAGTAATGCCCTGCAACAACAAAATAAAGTCAAAGAGTT
A_33_P3283651	0.996	0.003228	3.0892	-4.04	0.671	0.671	A_33_P3283651	AF118062	CTCCACTTCAACCAAAGGCAAAATAGCATTTGGCCATGTTATTAAAAATACACTGTTCAT
A_33_P3329356	0.996	0.003237	3.08818	-4.04	0.735	0.735	ens|ENST00000512129		CGGCTTCAGGAGTACAAGTTTCCCCATCAAAGGTTTGGAATAAATTACACTAAAAAATTG
A_21_P0000820	0.996	0.003258	-3.08592	-4.04	-0.677	0.677	A_21_P0000820	NR_038854	GTCACTCTTTAATTATATGCAAAGTGGTCTTGTGTTAACTCTTAATTATTCTAGGGCTCC
A_32_P108254	0.996	0.00327	-3.08459	-4.04	-0.788	0.788	A_32_P108254	NM_017565	TCGTGCGTTGCCTTGCTCCGTTTTTCCCAAAAAGCACTGGCTTCATCAAGGCCACCGACG
A_19_P00319040	0.996	0.003304	3.08103	-4.04	0.686	0.686	A_19_P00319040	NR_038948	AGTTTATTAGGTGAGGCCAGTTTCCTTCAGAGAATTTAATCCAAAGGCCTTTACTAGAAG
A_23_P71530	0.996	0.003373	-3.07373	-4.05	-1.2	1.2	A_23_P71530	NM_002546	ACGCACTAAAGCACTCAAAGACGTACCACTTTCCCAAAACTGTCACTCAGAGTCTAAAGA
A_21_P0010020	0.996	0.003572	3.05333	-4.05	0.714	0.714	linc|TCONS_00028339		CACCCTGTGACTATGAGGTGTTAGAAATGCTTAGAGCCAGAAAGACACACAAGAAACAAC
A_23_P164047	0.996	0.003617	-3.04894	-4.05	-1.11	1.11	A_23_P164047	NM_012329	AGAAGAAGTGGTATTTGCTGGCGAGTTAAATAGGCAAGGTACCCAGTGATAACACCAACC
A_23_P169437	0.996	0.003629	-3.04774	-4.06	-2.49	2.49	A_23_P169437	NM_005564	GCTATGGTGTTCTTCAAGAAAGTTTCTCAAAACAGGGAGTACTTCAAGATCACCCTCTAC
A_33_P3307297	0.996	0.003663	3.04438	-4.06	0.846	0.846	A_33_P3307297	XM_001717149	GATTGCTATGCATTCATGTTTTAGATTTATCCTCTCCAGGCATGATTTATGCCATTCAAT
A_33_P3246663	0.996	0.003707	3.04022	-4.06	0.744	0.744	A_33_P3246663	NM_001101387	GGGAGAATTTGATCTAACCCGAAGCCTAAAGGAATCAATGTAATGTTGAATTGTATTCTA
A_21_P0011100	0.996	0.003781	3.03311	-4.06	0.647	0.647	linc|TCONS_l2_00006305		GCAAGAGTTAGAATGCCTTTAAAAACACTGCGAATCTTCAAGTGCCAAGTTAAAACTCAA
A_21_P0012958	0.996	0.003825	3.02904	-4.06	0.787	0.787	A_21_P0012958	AL833138	GCCCATTTCAAAAATAATTCTACAGTAATCAGTGGGACTCCTGTTTTTCCCATCTTTTTT
A_33_P3230166	0.996	0.00383	3.02852	-4.06	0.991	0.991	A_33_P3230166	NM_052867	GTCATGTGGCCAAAAGGATTAGATTTGATTTGATGTTCACTTGGAGTTTACTTTTTGTAC
A_21_P0006152	0.996	0.003838	3.02779	-4.06	0.818	0.818	linc|TCONS_00016010|linc|TCONS_00016011		GGTAATGGAGTAAAATGGATGAATGAGTGAATGCGACTATAGTACTAAATGCTCTTAGAT
A_21_P0001459	0.996	0.003864	3.02541	-4.06	0.697	0.697	linc|TCONS_00001379		TCATTGAAGGCTGCCTTCCCAATCAAAGCCGTGTTTAGTGATTTTTCTTTAGTGGGTGTG
A_21_P0005156	0.996	0.003876	3.02426	-4.06	0.807	0.807	linc|TCONS_00012661		ATGCCCAGAATGAGAAAGTTTCATGCTGACTCAGACCAGCTTTAAAAAACAGGGAGAACC
A_33_P3244793	0.996	0.00391	3.02116	-4.06	0.893	0.893	A_33_P3244793	NM_207359	GGACTTGGTTGGCATTTTAGTTTAATGACTGAAAAAGTAGGTTGAAAGCTCTCTGTATTT
A_21_P0004408	0.996	0.003927	3.01958	-4.07	0.975	0.975	linc|TCONS_00010370		GGGTTGTCTGTCTTAGAAAGGATCTCTCATTCCAAACCTTAAAACTATTCTCCTAATAAT
A_33_P3271087	0.996	0.003942	3.01827	-4.07	0.762	0.762	A_33_P3271087	NM_005553	TAGCTCCTGAAGATCTGTGCTTTCCAACAAGTGACTACCCTTGAAGCACATCCCCTTCTG
A_33_P3371553	0.996	0.004021	3.01115	-4.07	0.791	0.791	A_33_P3371553	AK057318	CCTGGCCCAAACATTTTTATATGTCCACTTAATAGTTGACTGACAGAAATAAATGGTATG
A_21_P0010884	0.996	0.004022	3.0111	-4.07	0.889	0.889	A_21_P0010884	NR_038200	CCACTACCTGGGATTAATTCAGGGAGCGGGATAATTCTGGATATGACTGGTAAAAACTGG
A_33_P3548190	0.996	0.004028	3.01057	-4.07	0.759	0.759	A_33_P3548190	NR_034024	GGGGGTATTTCTTCTGTACAGACAATTGGCCTGGTTATTGTCTAAAGGTATTTAAAATTA
A_33_P3382685	0.996	0.00403	3.01039	-4.07	0.91	0.91	A_33_P3382685		TGTGTATATATGCACACATGTATATGTGTATATATGTGTATATATGCACACATGTATATG
A_33_P3262038	0.996	0.0041	3.00423	-4.07	0.766	0.766	A_33_P3262038	AL359580	GTGTCAACAAATGGTAGTGTGACAGAGTTCAATCTGTATATTTTAAGGCCTGTTTATGTT
A_21_P0003280	0.996	0.004164	2.99862	-4.07	0.668	0.668	linc|TCONS_00007127		TTCAGTCAGAGTAAACAGTAGAGCTTTGCTGGGGATTCTGGGACATAGACTCAGTCTTAG
A_21_P0007552	0.996	0.004169	2.9982	-4.07	0.717	0.717	linc|TCONS_00020407		CTGTTCTTCAACTTCAGTCTCATAGCAATTAAAAAGTATCTTAAAAATTGCCCACTCCTC
A_23_P99452	0.996	0.004192	2.99627	-4.07	0.563	0.563	A_23_P99452	NM_000059	TATGTTGCACAATGAGAAAAGAAATTAGTTTCAAATTTACCTCAGCGTTTGTGTATCGGG
A_21_P0002574	0.996	0.004209	2.99483	-4.07	0.823	0.823	ens|ENST00000433810|tc|THC2693930|linc|TCONS_00002830|linc|TCONS_00004703		CTGCTTCCCCCGGAGGATGGATCATGAAGAGTGGAATTGCTTTTCCTCTTGGGGCAGGCA
A_21_P0004579	0.996	0.004225	2.99342	-4.07	0.72	0.72	linc|TCONS_00011081		CACCCAGGAGAAATTCGGTGGCCACTACACAAACAGAATGTATTAATAGTAATTAAATTT
A_21_P0008743	0.996	0.00427	2.98965	-4.08	0.721	0.721	linc|TCONS_00023686		CAACTGCCTCCTAAAAAATGTTTTAGAAATTGCACTGAAAACGGTTCACATTCTTGGACA
A_21_P0000813	0.996	0.004387	2.9799	-4.08	0.764	0.764	A_21_P0000813	NR_038825	GCGGATGAATGGTACTTTCCACAAGTGCATTTGAGTAGAAGCATAACCTATTCTCAGTTA
A_21_P0001751	0.996	0.004388	2.97983	-4.08	0.693	0.693	linc|TCONS_00002568		TCCCACAAGGAAGTGGATTTTGTTGCTTAATCCTAGTTAACTGAATTCTGTTTTCCCACA
A_21_P0003463	0.996	0.004504	2.9704	-4.08	0.805	0.805	ens|ENST00000512628|tc|THC2616848|linc|TCONS_00007759		TGGCTTTATTAAAAGAGTGACATGAAGATTTTCCCAAATCCTCATCTGAGTGCTCGAAAA
A_21_P0014554	0.996	0.00451	2.96997	-4.08	0.814	0.814	A_21_P0014554	XR_110287	CACAGAAAGGTGGAAGTATATAGCCCTGTTCTCTGTTTTTAATGCTCTGTATATTTTTGT
A_21_P0001624	0.996	0.004522	2.969	-4.08	0.695	0.695	linc|TCONS_00001821		GGCCAAGAATGGAACTTACTGTGTGATACTGGTACAGTTGAATTTAAACTCTTATGTTTA
A_21_P0001947	0.996	0.004554	2.96648	-4.08	0.894	0.894	A_21_P0001947	BG208259	TTTCATATAAGAAGAAGGAGTAAAATTGGGAATTCCAGCGAAATGACATCTGCTTACATC
A_32_P224525	0.996	0.004554	2.96647	-4.08	0.772	0.772	A_32_P224525	NM_001102608	AGGGATTTTTCTAGTTAACTCTGAGTTAAGCACGAACTCCTTTCTTTTGTTAATTGTTGG
A_21_P0011225	0.996	0.004634	2.96019	-4.09	0.548	0.548	A_21_P0011225	CK904495	AACCCACTGCACAAATTTTGGCAATGACAGAAACTTCATCTGCATTGGCTTCGGCAAAGC
A_21_P0014575	0.996	0.004651	2.95886	-4.09	0.7	0.7	A_21_P0014575	XR_110357	GGTCAAAAACAAACACTGGGAAAGGAGGAAAATGATGTTTTTCTCTCTTTCAATAAAGCA
A_21_P0004251	0.996	0.004711	2.95421	-4.09	0.839	0.839	linc|TCONS_00010682|linc|TCONS_00009960		TTCAAAGAGATTTTCTTTTGTCATGGCCCAATTCGATCTTCACAGCGGACAACATACAGC
A_33_P3318534	0.996	0.004722	-2.95334	-4.09	-0.494	0.494	A_33_P3318534	NM_152282	ACCACCACAAGCGTTCTCCCAAGCCCATGTGCCCGCTTGAAAACTTGGTCCGCTTTGTGA
A_24_P192301	0.996	0.00474	2.952	-4.09	0.946	0.946	A_24_P192301	NM_006080	CAGCTTTAAATAGACTTTGTCATATGCATGAATCATCAGAGATGAAACTGTTTGAGAGAC
A_21_P0002856	0.996	0.004762	2.9503	-4.09	0.655	0.655	ens|ENST00000497258|linc|TCONS_00005779		TAGGTCATTGAATGCTCCCTTCCAGGAATCTTAATTTAAACCAAGGATTGAGTAGAATGA
A_32_P71571	0.996	0.004888	2.94083	-4.09	0.797	0.797	A_32_P71571	NM_182522	TGATTTTATTCTTGCAGAGGGAATGGAAAGGAATGGAAAGATTTGTTGGCGTAATTTTTG
A_33_P3275610	0.996	0.004915	2.93886	-4.09	0.76	0.76	A_33_P3275610	AK123256	GGCAATTGTGAACAATACTGCTATGAACATTCATATACAAGTATTTGAGTTCCTGTTCTC
A_21_P0004946	0.996	0.004923	2.93829	-4.09	0.719	0.719	linc|TCONS_00011962|linc|TCONS_00011964		TAAGAAATTTGTGAATGTGTTTTGCCACTTCAATTGCCTCTACTGATCAAGAAAGCAAAG
A_21_P0009824	0.996	0.004937	2.93726	-4.09	0.778	0.778	ens|ENST00000425900|linc|TCONS_00027898		CTGAAATGAAGCAGATTCACTCAATCCGCACAAACTCTCAGAAAAGTGCATCTGGAAAAA
A_33_P3332521	0.996	0.00494	2.93701	-4.09	0.767	0.767	A_33_P3332521	NM_031497	GGATGTGGACGTTGATCTCTCAGCCAAAGTGAGTAATTTTTATTTATTCTTTCCAAAATG
A_21_P0009125	0.996	0.004942	2.93686	-4.09	0.939	0.939	linc|TCONS_00025013		GGACTTACGCTCTTCATACGGATGGAATGGATCTAATTTTAGCAACATGATGAATGGCCC
A_33_P3420078	0.996	0.004946	2.93657	-4.09	0.631	0.631	ens|ENST00000367368|tc|THC2536543|tc|THC2534704		TGGTCCATTTGCTGCATCTGTTCCAAGAGGGAAGCTAAGGAGTTTAGTGAAACCAGTTGA
A_33_P3266978	0.996	0.005032	2.93033	-4.1	0.667	0.667	A_33_P3266978	NM_001145194	CTGATGTGTCTGTACTAAAAAATTGGGAATTTTTGGAACATCTTATTGACCTCTGTGTCT
A_21_P0003947	0.996	0.005068	2.92774	-4.1	0.738	0.738	A_21_P0003947	BC039383	ACCCATTTTCCCCAACCAATTTGCTTTGGAGCAAGTTCAGGGTATCATATCTGTAAAAAA
A_21_P0002454	0.996	0.005114	2.92447	-4.1	0.509	0.509	tc|THC2641422|tc|THC2635256|tc|THC2680929|linc|TCONS_00004288		AGGCTCTCCGAACGCCTTTCACTGTGTTTCTGTTTACATTCGCGTCTGCAAGACCCGGCG
A_21_P0008650	0.996	0.005215	2.9173	-4.1	0.669	0.669	tc|THC2703155|linc|TCONS_00023451		GATCTATGATGACAGAAGCCGAGGAATGTGAGGTTCATCTAGAGAGTTCTTGTGAATTTT
A_24_P352952	0.996	0.005218	-2.9171	-4.1	-1.08	1.08	A_24_P352952	NM_017565	GTGGGAGGTCAATCCCCTTTACTGTGACACAGTGAAACAGATCTACCCGTACAACAACAG
A_21_P0007808	0.996	0.005258	2.91436	-4.1	0.719	0.719	linc|TCONS_00021004		AGAGTGTAAACATCATGTCGCAAGAAGCTCACCTAAAATTTGAAAAGGAAAACTCAACGA
A_23_P388168	0.996	0.005294	2.91188	-4.1	0.888	0.888	A_23_P388168	NM_002867	ACTTTACAAAAGAAGACTCTGTTTTACGAAGGGGATTCACTACAGGGACTTAGAGAACAG
A_33_P3291816	0.996	0.005302	2.91129	-4.1	0.577	0.577	A_33_P3291816	NM_001111319	GCACAAACACAAGATCATCATCAAGAACTGGAGACGAGAAACACCAACCTGAAACACTAA
A_21_P0010587	0.996	0.00541	2.90396	-4.11	1.02	1.02	linc|TCONS_l2_00000927		TCTGCAGACTGGTGTGAGGATCTAATCTCTATCACACTTTGTAAACCCTGCGGATATTCC
A_23_P251974	0.996	0.00545	2.90123	-4.11	0.54	0.54	A_23_P251974	NM_007323	TAGAGTGTGTGTAATCTGCCATTCAGTGCTAATGAATGGTAAGTATTAAAACAGGTTGAT
A_21_P0008041	0.996	0.0055	2.89794	-4.11	0.616	0.616	linc|TCONS_00021740		TGAATCCTTTCTACAGGTCCTTCTCAAATATCAGCTGCTGAACTATTCCCTTGGAATTAG
A_33_P3318145	0.996	0.005555	2.89427	-4.11	0.729	0.729	tc|THC2744527		GGGCTATTGCAGAACATCAGAAATTGTAAGAACTATTCTTTCCAATATGGAAAAGCTTTC
A_21_P0009381	0.996	0.005593	2.89175	-4.11	0.682	0.682	linc|TCONS_00025863		CAAACCTCCACAATCAGTAATTGGTGTGTATTATTGTCACACGTTGTTGCTGGGAGGACT
A_33_P3532659	0.996	0.005602	2.89122	-4.11	0.729	0.729	A_33_P3532659	NR_033901	TTACTTTTCCACAGCTGCTTCTTTTTGCTCAACCTAATATCAAAGCAGTTAGGTATTGCC
A_21_P0004003	0.996	0.005621	2.88994	-4.11	0.627	0.627	ens|ENST00000438117|linc|TCONS_00009404		AAGAAGGAAACTGCCTCAAAACAGAGAAGCCAGTAGCTGTGTAGGAACTATGAGCCTGTA
A_23_P429601	0.996	0.005659	2.88752	-4.11	0.667	0.667	A_23_P429601	NM_145292	ACCTACGGAAATATTCGCGAGCGTGTTGAGTTAAGGAAACGACTGGGTTGCAAGTCATTT
A_19_P00319044	0.996	0.005709	2.88429	-4.11	0.384	0.384	ens|ENST00000416534|tc|THC2711418|linc|TCONS_l2_00015694		TTTGTAACCCTAATGACCTGCTGCTGAAGGATAATCAAACCACAGTGACTAGGAAATCAT
A_24_P488202	0.996	0.005738	2.88239	-4.11	0.648	0.648	A_24_P488202	BX247957	TGTAAGGTAATAAAAATACATAAAATCTTATGATAGAAATATTTATACATAAAGTTAGTA
A_19_P00321478	0.996	0.005745	2.88199	-4.11	0.749	0.749	ens|ENST00000415499|tc|THC2538746|linc|TCONS_l2_00027287		ATTTCACAAAACGTTGCTTGTAAGCTATTTTGCTTGGCTACATGTTCCCTGGACAAACCC
A_33_P3242973	0.996	0.005761	-2.88095	-4.11	-0.662	0.662	A_33_P3242973	NM_006548	GAAAATGAGGAAATGATCGTCAGAATTATCGGGCACTTCTTTGCTAGCCAGACTGCACAG
A_21_P0010610	0.996	0.005785	2.87943	-4.11	1.02	1.02	linc|TCONS_l2_00001212		GGTTTTTGGGGACTTAGGACATAGATAACTTTGAGGGACCATAGGTCTACCTATGACAAT
A_23_P251043	0.996	0.005819	2.87728	-4.11	1.09	1.09	A_23_P251043	NM_024893	TGATCCTGGAAATGAGATGGGCCTTACTCTGTCGACTAAATGAATAGCTATTTTCTTGTC
A_21_P0011718	0.996	0.005824	2.87698	-4.11	0.779	0.779	A_21_P0011718	NM_001193628	TAAAACATTATTTTGTATACCACGGAGAAAGAAAAGTGCTAATTAATCATTAAGATGCCA
A_23_P206022	0.996	0.005832	-2.87643	-4.11	-0.57	0.57	A_23_P206022	NM_001004439	GACACATGAAAGGCATCAGTCCCCCTGTGCATAGTACGACCTTTACTGTCGTATTTTTGA
A_21_P0011379	0.996	0.005875	2.87377	-4.12	0.766	0.766	linc|TCONS_l2_00009133|linc|TCONS_l2_00009132		GATGCCAAGGAGCTATAATAAAGTGTACTTATGATGACATATGATCTGACAAAGCACTTA
A_21_P0008089	0.996	0.005879	2.87351	-4.12	0.682	0.682	linc|TCONS_00021854		GTTACTGAAATTGGAAAACATTTCTAAAGCTTGCAGCATGTCAAGCCCTGTGATTTTGAA
A_33_P3241651	0.996	0.005909	2.87164	-4.12	0.845	0.845	A_33_P3241651	AL832596	TAAAAGGAAAGTAGGTTCCATTCCTTAGAAATAACCAGTGTTAACACTACTTGTGTATCC
A_24_P940411	0.996	0.005945	2.86942	-4.12	0.683	0.683	A_24_P940411	NM_176819	CTGTAGGGAGATTGGTTTTTAGTATAAATTACAATAAAATTTTGTGTATGTGTACAGCTG
A_33_P3342598	0.996	0.005972	2.86776	-4.12	0.775	0.775	A_33_P3342598	NM_006259	TTTAATATAAATCCCATTGACAAATGTTGATGCACTGTAGTCACTGCTGAGTTAATAGCG
A_21_P0007973	0.996	0.006016	2.86503	-4.12	0.677	0.677	ens|ENST00000444605|linc|TCONS_00021607		TGGGAGGTGAAGTTTGTAGCATTCATTATGACTGAAAATTTAGTTCACACAATCATGATG
A_23_P147786	0.996	0.006048	2.86307	-4.12	0.868	0.868	A_23_P147786	NM_014677	GATGAACTAGAGCTATCCAATATGGTGATTGGATGGTTCAAACTTTTCCCACCTTCCTCC
A_33_P3244112	0.996	0.006056	2.86261	-4.12	0.691	0.691	A_33_P3244112	NR_003927	TAGCTCAGCAAGGCATTCTGTGGATTACCTTATTAGTAATTATAACAGGCTTTATGGCTA
A_33_P3393504	0.996	0.006232	2.85205	-4.12	0.894	0.894	A_33_P3393504	AY189119	TCCTTCTAACACCCCCACATAGAGACCTTAATTCAAACTAAGGTAAGAAATGATTGTCTT
A_21_P0008549	0.996	0.006235	2.85184	-4.12	0.753	0.753	tc|THC2683812|linc|TCONS_00023169		ACAACTGGTGTCCTTGTAAGAGAGAGGAAAGGAAGATTGGACATACGCAGACATAGAAGA
A_21_P0004996	0.996	0.006252	2.85085	-4.12	0.731	0.731	linc|TCONS_00012063		GATACATGTTTTTGGAAGATCAACCTTATGCAATATTGAGTTCATGAAAATGAGGAGGTC
A_33_P3343457	0.996	0.006254	2.85073	-4.12	0.638	0.638	A_33_P3343457	NM_001145029	TGGCTTATACTGCTGAAATAAAGGTTTTAATGTCTCTTTGTGGCCACATTTTTTGACTAC
A_21_P0009469	0.996	0.006258	2.85051	-4.12	0.702	0.702	linc|TCONS_00026302|linc|TCONS_00026301		CACACACAGAAGAGGGTTCTTTTAGTTTTAGTCAGGATAGGAAAAGGACAAAATAAAAGT
A_21_P0005660	0.996	0.006311	2.8474	-4.12	0.892	0.892	tc|THC2736788|linc|TCONS_00014628|linc|TCONS_00014627		AAATGGAGACCAGAATTAAGTTGAAGTCAGAAGGCAAAGGATCCTTTGATGTAGTCCATT
A_24_P350546	0.996	0.006465	2.83847	-4.13	0.64	0.64	A_24_P350546	AK096082	TAGGCAATGTGCAGTAGAATGTGGAAAGAATACTATGTACCAGCATTAAGTGTAAAACAT
A_21_P0002341	0.996	0.006537	2.83436	-4.13	0.642	0.642	linc|TCONS_00004000		GCAGAACAGCATGGCATCCTTCTAAGGAGTTAAGAAAATGATAATAGAAGCAAGAAGGAG
A_23_P29057	0.996	0.006578	2.83206	-4.13	0.939	0.939	A_23_P29057	NM_002240	GTACAATACCAGATCACTCAAAAAGGTGTGTCAAAGATTTTACCTGGGATATGACAAGCA
A_21_P0011388	0.996	0.006603	2.83067	-4.13	0.703	0.703	linc|TCONS_l2_00009364		AGACCCTTTCTTCTTCTGAAAGGTTTATGAATCTCTTAGGGCATTCTATTCAGAAGATCC
A_21_P0008906	0.996	0.006633	2.82899	-4.13	0.704	0.704	tc|THC2662756|linc|TCONS_00024332		GGAAACACTTCAAGGTTTCTTTGAAGACTAGAAATAAGTTGGTGAAGGATATGGCATATA
A_24_P84396	0.996	0.006646	2.82826	-4.13	0.779	0.779	A_24_P84396	NM_018689	CCCTATAGGCCAGAATTTTCCAATTAGAGGAATTCAGTTATATGATGGCCCCATCAACAT
A_21_P0000093	0.996	0.006648	2.82817	-4.13	0.605	0.605	A_21_P0000093	NM_001177599	AAATGGAAGGGCATGGCTTATAGCTGTTCATTCACCAAAAATATTTTAGAATTGTGTCCA
A_23_P214408	0.996	0.006735	-2.82331	-4.13	-0.982	0.982	A_23_P214408	NM_018974	AACGTACAATCAGCCAATTAGAATTTGCCTGAAATCATAGACTCACCCTAGTTTTATTGC
A_33_P3241786	0.996	0.00674	2.82304	-4.13	0.715	0.715	A_33_P3241786	NM_017482	CATAGTGATGGCTTGGAAGTGTCCATAGAAGGGATTGCAATAAAGGTGTGTCTTCCTTCT
A_33_P3344911	0.996	0.006795	2.82006	-4.13	0.737	0.737	A_33_P3344911	NM_001145026	CTGGAGTTTTTATTGCTCTGGACCATTTAACACAACATATAAATGACCATGATTTTGTGG
A_33_P3315724	0.996	0.006823	2.8185	-4.13	0.66	0.66	A_33_P3315724		GGAAAAGCTTATAGCCATCATTCATATATTATACTACACCAGGGAATTCACATAGGATGA
A_21_P0011360	0.996	0.006825	2.81839	-4.13	0.927	0.927	linc|TCONS_l2_00008966		ACACAGAAGCAAAAGCCTTGATAGCATGGATTTCTGTGAGCTCACTGCAATGAATTTGGC
A_21_P0004444	0.996	0.006828	2.81822	-4.13	0.645	0.645	ens|ENST00000512748|tc|THC2733343|linc|TCONS_00010492|linc|TCONS_00009788		TCAGAGGAGGATTTTGTTCTTCAATTGTGGAGTGATCTCTATCACCAGTGACTAAAGCAG
A_33_P3290522	0.996	0.006846	2.81726	-4.13	0.705	0.705	tc|THC2742735		TTTCCAACTCAAATGGTTGCAAGGAGAAGGAAGAGGAGGTAGAGAAGAGGAACGCTGTTT
A_21_P0006892	0.996	0.006857	2.81668	-4.13	0.648	0.648	linc|TCONS_00018278|linc|TCONS_00018277		TGCCCTGTCTACTGTCAGCAGAGCCAAGCTGAGAAGGATGGGCACGAGAAAAGGTTGCTA
A_33_P3593715	0.996	0.006879	2.81547	-4.14	0.615	0.615	A_33_P3593715	AY204748	CACACATTTGAAAAGGCAACCACATTTCACATCACATGCATATGTATTTGGGCATAAAAT
A_32_P40744	0.996	0.006907	2.81394	-4.14	0.744	0.744	tc|THC2514053		CCAGCGGGTTCCCTCTTTCTCTTGAACTATAATAATACCCTACACATGTGCGTAGAACAT
A_33_P3328835	0.996	0.007008	2.80854	-4.14	0.618	0.618	ens|ENST00000423629		AAGGCTTAAAAAATCTTGACAGGCTTACTGTTATTCTAATAAATGTTCCAAATAATAGAA
A_24_P170403	0.996	0.00702	2.8079	-4.14	0.742	0.742	A_24_P170403	NM_001080474	GTGCAGTTTTTCATTGAAAGGGAAAGAGATATGGAAATTGCTGAATACTATGGCTACACA
A_33_P3379811	0.996	0.007076	2.80497	-4.14	0.828	0.828	A_33_P3379811	NM_001101339	CTGTGTAGCATTTCCTTCTGGTTAAGAACATGCAGATAATCCAAATAAACAGATTTGACT
A_21_P0000873	0.996	0.007119	2.80272	-4.14	0.818	0.818	A_21_P0000873	NR_039987	GGTTTGTTAAAGCAATGCAGGTTGTCATACTAATAAACCCTAAAATTTCAAAGGCTTAGC
A_21_P0012718	0.996	0.007251	2.79586	-4.14	0.939	0.939	A_21_P0012718	BX641342	GGGGTTCTGTACAAAGAAGATTTAGAGCTTTATGAACCTAAAATAACATATCACAAGGAG
A_21_P0007625	0.996	0.007304	2.79312	-4.14	0.925	0.925	linc|TCONS_00020561		CTCTTGTTTGCAACCAGTGTGTTCTAGCGGTTATTACGAATTTAATAGACTTTATACAAG
A_21_P0004742	0.996	0.007323	2.79217	-4.14	0.799	0.799	ens|ENST00000456103|ens|ENST00000504412|tc|THC2730258|linc|TCONS_00011472		GGCAACAGAATTTGTCACCTAATTAAGTGCAATTCGGTCATAAAAGAAGCCACAGAATCA
A_21_P0008738	0.996	0.007346	2.79102	-4.14	0.737	0.737	linc|TCONS_00023672		TTTCATGCGTGAAATACCGGGGCAAAGAGGAAGGAAAAGAGAAGAGTATGACTCTAGGAA
A_21_P0002738	0.996	0.007367	2.78994	-4.14	0.644	0.644	A_21_P0002738	BX112178	GAGAGATGCAGTGTTGCTCACATTATCTTCCAAATGGATTCACTTTCATTAAAATGACAA
A_33_P3378614	0.996	0.007381	2.78922	-4.14	0.894	0.894	A_33_P3378614	NR_027378	TACGTAAATGTTGATTAGCTTTCTGGTTCCTTCATCAAAACTTGCGTTGTGTTGTGCAGC
A_21_P0007515	0.996	0.007387	2.78891	-4.14	0.726	0.726	ens|ENST00000537192|tc|THC2627149|linc|TCONS_00020281|linc|TCONS_00020282		ATGGAAGAGGGGTCAACTTTTCCAAAACATCATCTTCTAGAGGAAGAAGCTGAAGCCCAG
A_21_P0000875	0.996	0.007538	2.78138	-4.15	0.684	0.684	A_21_P0000875	NR_039992	GGATGAATGGTGGGTAACTTTTTTACTCACTCAAGCTACATCGTATTCTATTCAGATTAA
A_21_P0000456	0.996	0.00758	2.77928	-4.15	0.788	0.788	A_21_P0000456	NR_003362	GTTACCTTGAAGAGAAATGATGACGTAAAAATTAAGTTCAGTTGGATTACGCTGAGGCCC
A_21_P0003432	0.996	0.007604	2.77811	-4.15	0.596	0.596	ens|ENST00000509548|linc|TCONS_00007680		TGCAAAAGAACAACTTATCACTTTTTATTTTCAAGCCACTTCCCTCCAGCCATGTACATT
A_21_P0007268	0.996	0.007609	2.77787	-4.15	0.611	0.611	A_21_P0007268	BC033698	AGCAGAAAACACTGTTGGTGCTGAAATAGTTCGTACAAGAGAATGACTATGGATCACTTA
A_23_P211699	0.996	0.007673	2.77473	-4.15	0.621	0.621	tc|THC2477815		CTACTGCTGCCTAGTTACCATGAACACGTTTTTTCACTATTAATGGTGCGTCATATTTTT
A_21_P0003831	0.996	0.007684	2.77419	-4.15	0.7	0.7	A_21_P0003831	XR_108545	ATTTTCAAGCATCAACTAATGTTTCTACTCTCCCTGAGTACCATAAAAAGCCTTCTGTGG
A_21_P0010458	0.996	0.007695	2.77364	-4.15	0.636	0.636	linc|TCONS_00029736		GTGAAACCCAGTGGGTTTTAATTGTGAATCAGCACCAAAACACATGCAGATTTAATTTTT
A_21_P0003222	0.996	0.007714	2.7727	-4.15	0.63	0.63	linc|TCONS_00006797		GACACCTTATTAGGCAGGCTGTCGATTTACAAATAAAAGCCGATTCTGGCTCTCCTGAAT
A_23_P420209	0.996	0.00772	-2.77245	-4.15	-1.18	1.18	A_23_P420209	NM_004751	TTTGAAGAACCCTAAATCCCAACAACTGATTGAATGGGTAAAAGACACTTATAGCCCAGA
A_21_P0007479	0.996	0.00773	2.77195	-4.15	0.617	0.617	A_21_P0007479	NR_033855	CAAGCATGATAGCAATGGCCAACACAAGGCCTTTCTAGAATAAATCTAAAACAATTAAGA
A_23_P1029	0.996	0.007801	-2.76849	-4.15	-0.494	0.494	A_23_P1029	NM_017459	CCGCCTCTACTCCATACACAGGCCTTGCAAACAGTGTCTCAACGAGGTCTGCTTCTACAG
A_24_P169402	0.996	0.007902	2.76366	-4.15	0.683	0.683	A_24_P169402	NM_178504	AAGGAACTTCAGAACCAACTGAATGAGATTGTAGAGCTGGTAAGAGGAAAGTTGTCTAAG
A_24_P127075	0.996	0.007929	2.76238	-4.15	0.503	0.503	A_24_P127075	NM_022918	GTATATGGCTTTCTTTTGCATTTTAAGGAAGATACTTGGAAAATTCTACTCATGGACTCC
A_21_P0007828	0.996	0.007941	2.76182	-4.15	0.648	0.648	linc|TCONS_00021091|linc|TCONS_00020366		TCTAAATCAGTAACTGAGTCTCCGGAAGGTTTCTTCTTGGAAACCCCCACATAGTCTCAT
A_24_P932305	0.996	0.00796	2.76095	-4.15	0.494	0.494	A_24_P932305	XR_108628	CAGGAAAGTGAGAGCTTCCACTCCAAAGCAGAGATCCTAGTGACACTAAGTCAGGTAATA
A_21_P0007954	0.996	0.008006	2.75878	-4.15	0.719	0.719	ens|ENST00000457672|linc|TCONS_00021581		GTGACACTCCGTTTTTAATAAGAATGTATCAGTTCAATCACTATCAGTTTGCAGATGTAC
A_24_P759822	0.996	0.00802	2.75813	-4.15	0.739	0.739	A_24_P759822	NR_024276	TGAGGCTCATCTTCAAATCTGAATGACCACAAGGAGATTTGATTATACATGTGAACACCT
A_21_P0004006	0.996	0.008041	2.75714	-4.15	0.725	0.725	ens|ENST00000511474|linc|TCONS_00009409		TTCTCCAAAAAGTTGTTCAGATCATCTTGGGTCATCTGGATTTTGGCCATTTCGTCACAG
A_33_P3389168	0.996	0.008057	2.7564	-4.16	0.865	0.865	ens|ENST00000370393		GCTCTCATGGTTTAAGGTTTTAAGAGCAAAATGATTTCCAGTCAATGATGCATGCTTTAA
A_33_P3419485	0.996	0.008081	2.75529	-4.16	0.794	0.794	A_33_P3419485	BX106402	TGGCGCATGCTTGTTTCACAAAACGCCAAGAGTAGATCAGTGGATGTCATTGGGAAAAAA
A_33_P3254335	0.996	0.008128	2.7531	-4.16	0.706	0.706	A_33_P3254335	NM_207406	TCTAGAATGCCACGTGTTCTGTTGGGGATAAAATTGCACAATAAATGTCAAGTCTCTGTT
A_21_P0003017	0.996	0.008155	2.75185	-4.16	0.775	0.775	linc|TCONS_00006172|linc|TCONS_00006176		TACATGACATTCCACTATGTTCTTGGGATAATATTAAAGAAAAGGCATGAAGGTATGCTC
A_24_P80776	0.996	0.008175	2.7509	-4.16	0.734	0.734	A_24_P80776	NM_001135575	ATTCACTTGATGGATTTTGTAGTGATGTTTTCACAGTTGAAACAAACATATTGCTGTGCG
A_21_P0005232	0.996	0.008191	2.75015	-4.16	0.744	0.744	ens|ENST00000440455|linc|TCONS_00013009		CTGTTGTTCCAGCTCCTTAAATCATGTTTTACCTAGTCTAATAAGAAGGCTAATTTGCCT
A_33_P3309456	0.996	0.008228	2.74846	-4.16	0.574	0.574	A_33_P3309456	NM_001206927	TTAATCAATGACCTGTTCCCAGGACTGCAACTGGATAGTAATACTTATGCAGAACTGCAA
A_23_P102058	0.996	0.008291	2.74561	-4.16	0.596	0.596	A_23_P102058	NM_002381	TCATATAACTGAGATGAATGTAATTTTGAACTGTTTAACACTTTTTGTTTTTTGCTTATT
A_32_P405902	0.996	0.008376	2.74176	-4.16	0.916	0.916	A_32_P405902	NR_026755	TTCATGTGATAAAATGAAACAATTGCTCACACTGATCTCCTGGGATCTCTACTAAGATGT
A_19_P00322436	0.996	0.00848	2.73708	-4.16	0.764	0.764	ens|ENST00000414404|tc|THC2651859|tc|THC2671238|linc|TCONS_00003316		CTGTCTCTAACTATGAGTTACTTGTGATTAACTTCAAATATTCTCTCCATAAGAAGAGGC
A_21_P0002039	0.996	0.008488	2.73674	-4.16	0.631	0.631	linc|TCONS_00003259		GGGCAGAGTAGATGCTACTTTGTTTTAAAACTTGATTTGCTTTCAAGACTTGTACGTAAA
A_21_P0011922	0.996	0.008554	2.73379	-4.16	0.614	0.614	tc|THC2684423|linc|TCONS_l2_00014609|linc|TCONS_l2_00014608		CTTGAAGGGGAAGATGGCTATCTCTTAAGACAAAACATGGCAACTGAATTCCTAAATAAA
A_24_P50862	0.996	0.008573	2.73296	-4.16	0.732	0.732	A_24_P50862	AK022251	GAATACATGAATGTTATAATGTTAAATTACTAACCTTTTAAAAATATTAAGCATTGCAAT
A_33_P3283992	0.996	0.008585	2.73243	-4.16	0.616	0.616	A_33_P3283992	NM_024833	AGAATTCACAGCAGTGATTATGAGTGTAGCAGATGTGGTAAAGCTTTCAGCTGCATCTCC
A_21_P0003227	0.996	0.008598	2.73188	-4.16	0.706	0.706	A_21_P0003227	XR_110051	GTGGCCTGGTTTGACCTTTGAAATATCTCAACATCTAAAATTCAGAGCTTTTTTGGAATA
A_33_P3226650	0.996	0.008614	2.73119	-4.16	0.651	0.651	A_33_P3226650	NR_033760	CTGCAACAATGAAGTGATTTACCTAAGTGTTGATTCTGATTGTTGTGAGACCAATAAAGT
A_33_P3237542	0.996	0.008636	2.7302	-4.16	0.848	0.848	A_33_P3237542	NM_021046	TTTCCCCAGGGCTTCGCCTTGTAAGTGCCTAGGCTGAATCTTCTAAATAAATACGATCCA
A_33_P3374388	0.996	0.008647	2.72971	-4.16	0.976	0.976	A_33_P3374388	AK126983	CTTTTACTTTCTCTTTGCTTTCCGGCCCATATATTTACTTTTTCTGATCTGTTCCTCTAG
A_21_P0013025	0.996	0.008659	2.7292	-4.16	0.715	0.715	ens|ENST00000437859|tc|THC2656110|tc|THC2671487|linc|TCONS_l2_00025158		GAGCGTCTTAGCCTCTGGATTACTGCTCAATGAGGAAAGCTATGAAATGCATGGATAACT
A_21_P0003745	0.996	0.008672	2.72862	-4.16	0.807	0.807	linc|TCONS_00008497		CTTGATTTTTCTCATTTAAGAAGAGCTCATTGACTTAGGGGCTACATACTATATGACAAG
A_21_P0012851	0.996	0.008778	2.72404	-4.17	0.579	0.579	linc|TCONS_l2_00022555		ACACAGGAATGCTCACATTAGCTCTTCAATGCATTCTCTCCCTGAAAGACAGTAATATGG
A_33_P3416787	0.996	0.008834	2.72162	-4.17	0.673	0.673	A_33_P3416787	XR_132931	GGAGGTCTGTTGGTGAGAAATCTCTAAATAAACACCATGGAGGAATCATGGGGAAAAAAT
A_21_P0005250	0.996	0.008837	2.72151	-4.17	0.735	0.735	A_21_P0005250	XR_108853	ATCTGAAGCATTTTTCTCACTTTAAAGATTCATGGGTTGTACTCTGGCCATTAATGTGAA
A_23_P65629	0.996	0.00888	2.71967	-4.17	0.818	0.818	A_23_P65629	NM_021161	TTTTGATACCAACCATTCAGTGCATCATACCTAGTCTTTCTATGCTCCAAATGAATGTCT
A_33_P3212525	0.996	0.008903	2.71869	-4.17	0.751	0.751	A_33_P3212525	AK128496	ATGAGATAAGAGATAAGATGTGACACAAATACAAGGTAACTTTTTGAGGTTCTTAACCCC
A_21_P0011975	0.996	0.008917	2.71809	-4.17	0.706	0.706	A_21_P0011975	BC032407	AGAGATTATTGGAATGCCTCTTGGATCAGGTATCTTTGGTGATCATTCCACCTAGTTAAG
A_33_P3245907	0.996	0.008968	2.71592	-4.17	0.75	0.75	A_33_P3245907		TATACATACACACACATATATGTATATATGTGTATGTACATATACATACACACACATATA
A_33_P3252003	0.996	0.008988	2.71508	-4.17	1.18	1.18	A_33_P3252003	NM_153767	GTGCTCTCTTGAAATCTTAAATATGATTATTTGAGCTCATATAAGGTGGATTGGAGCAGA
A_21_P0011217	0.996	0.009009	2.7142	-4.17	0.738	0.738	A_21_P0011217	AK091626	TAAGATAATCAACATTTAAAATCACCAGATATATAAACATTAAAACCAGTTAGATGTTTT
A_21_P0007817	0.996	0.009032	2.71324	-4.17	0.867	0.867	linc|TCONS_00021032		TACCTGTGACATTACATTCCAGAGAGATGAGAAATTCTGAGACCCTTATTATCGATGTTT
A_33_P3346766	0.996	0.009043	2.71276	-4.17	0.669	0.669	A_33_P3346766	NM_001105677	CTGCCTTTCTTCAACATATATTCTTATATAACCTGTAGTGGAAGATTTGGGTACTGTCTT
A_33_P3331351	0.996	0.009043	2.71274	-4.17	0.839	0.839	A_33_P3331351		TTCTATGTAGGACCAGATTCACAACCTCTCAGAATCTGTACAGGGACAGTTTGTGAATGA
A_23_P216966	0.996	0.009068	-2.71173	-4.17	-1.49	1.49	A_23_P216966	NM_000962	TCATTTGGTCTGCCAGAATACTGGGTTCTTAGTTGACAACCTAGAATGTCAGATTTCTGG
A_24_P276628	0.996	0.009077	-2.71135	-4.17	-0.36	0.36	A_24_P276628	NM_000310	TCTCACATCTGTGACTTCATCCGAAAAACACTGAATGCTGGGGCGTACTCCAAAGTTGTT
A_33_P3267989	0.996	0.009114	2.70979	-4.17	0.871	0.871	A_33_P3267989	NM_052964	CTATAACAGAGAGTGGAAAATCACTCACGGTTTTGAAAGTTCAAACCACAGAGAAAATAT
A_21_P0008330	0.996	0.009118	2.70964	-4.17	0.576	0.576	linc|TCONS_00022484		CACTCATTAACATCCACCAGATAACATTCTCCATGAAAGCACCAAATAAGTAAGTATACA
A_21_P0010971	0.996	0.009154	2.70814	-4.17	0.759	0.759	linc|TCONS_l2_00004485		GACCAGATGTATGGAAGCTAAGAAAACAACCTCTTACCTTTAGCAAATTTGAACTCAGTC
A_21_P0009601	0.996	0.009165	2.70768	-4.17	0.861	0.861	linc|TCONS_00026598		ATGGATTCAAGAGCCAAAGCCTTCAAGAAGTTGGTGTCATTGTCACTTGGAATATGTTTG
A_23_P68436	0.996	0.009177	-2.70717	-4.17	-0.784	0.784	A_23_P68436	NM_080869	CACACAGACCAGGACTGTCTGGGGGAAAGGAAGTGTTGTTACCTGCACTGTGGCTTCAAG
A_33_P3242688	0.996	0.009232	2.70489	-4.17	0.661	0.661	A_33_P3242688		GAATATCCAGGCGTTCTCTCGGATGTATTAAGTACAAATTTCAAGTATATGAGAAGAATG
A_21_P0011487	0.996	0.009259	2.70378	-4.17	0.661	0.661	tc|THC2630320|linc|TCONS_l2_00010221		AAAGAAATCTCTCTCCTGACTTTAGTACAATGGCACGATTGGTGGCCACAGTCCAAGGAT
A_33_P3889634	0.996	0.009281	2.70288	-4.17	0.648	0.648	A_33_P3889634	NR_027091	CTTGATCTGGGTGTAAACATTTTGTGAAAATTCAATGAGCTGTACATTTATGACTGGTAC
A_21_P0006945	0.996	0.009416	2.69738	-4.17	0.895	0.895	ens|ENST00000439973|ens|ENST00000441907|ens|ENST00000414107|linc|TCONS_00018400		TAGCTAAAGGTGTAGTATAAAGTATTTGCTCGTAGGTAATGGAATGTTACCTTTACCCAA
A_24_P415680	0.996	0.009422	2.69717	-4.17	0.745	0.745	A_24_P415680	NM_015978	AAGGAAGACCCGAATTTTCTGAAGTTGTCATGAAGTTAGAAGAGTGTCTCTGCAACATTG
A_21_P0014272	0.996	0.0095	2.69401	-4.18	0.7	0.7	A_21_P0014272	XR_109069	GCATGATTGTTTTAGTAGCTGGTGCAAATTTCAAGGAACACATAACTCCCTTTAAGAAAT
A_21_P0008716	0.996	0.009539	2.69245	-4.18	0.656	0.656	linc|TCONS_00023602|linc|TCONS_00023601		GAAAACCAGGAAAAATGCCACCAACAGACTAGAACATTGGAGAATTTCTGGAAGATATAA
A_33_P3366833	0.996	0.009539	2.69243	-4.18	0.777	0.777	A_33_P3366833	NM_001008391	AGGGAAGAAAATATGGAGAATTTTTGTTCAGATACTGAATACAGAGAAAAAGAAGAAAAA
A_21_P0007719	0.996	0.009667	2.68735	-4.18	0.73	0.73	linc|TCONS_00020823		CATCCATATCCTGTATATGAGAATGAGAGCAGAATAGGGACCACTACAATTGACTGTCAC
A_21_P0014398	0.996	0.009748	2.68417	-4.18	0.693	0.693	A_21_P0014398	XR_109601	AAGCCCAAGTCTCAAGAGGTAGTCTGGAAAAAAGTGTTTTTGGATTTACCTACATTTTTT
A_21_P0014794	0.996	0.009835	2.68078	-4.18	0.587	0.587	A_21_P0014794	XR_132592	CCAGGTACCCAGGGATTGAAGACTTAAATGTCTTTCCAGAAAATTGGAATTAGAAATGAG
A_21_P0003460	0.996	0.00985	2.68021	-4.18	0.678	0.678	ens|ENST00000510772|linc|TCONS_00007752		TTAAGGCTGTCACGAGCTACTACTCTTGATGGTAGTAGGAAATAAACACGAGCGATGAAA
A_23_P319423	0.996	0.009856	-2.67997	-4.18	-0.717	0.717	A_23_P319423	NM_003740	CTGTGAAATGTTTTAATGAACCATGTTGTTGCTGGTTGTCCTGGCATCGCGCACACTGTA
A_21_P0011124	0.996	0.009872	2.67933	-4.18	0.542	0.542	tc|THC2665678|tc|THC2603092|linc|TCONS_l2_00006720		CTGTCACAAATCCCAGAATTCACTGTGTATTTGTTGTCTTAGTCTTCATCTTAATCAGTA
A_23_P120125	0.996	0.009893	2.67854	-4.18	0.853	0.853	A_23_P120125	NM_199235	CAATGTCATTATGTAATTATTACCCAGAATTGCTCTTCCATAAAGCTTGTGCCTTTGTCC
A_23_P64919	0.996	0.009899	2.6783	-4.18	1.15	1.15	A_23_P64919	NM_024730	GAAATGATTGAGTATGAACCACAGCTGTGTTTTCAAATATGTAGTTTGCCTTTTTGGTTG
A_21_P0007616	0.996	0.009902	2.67817	-4.18	0.824	0.824	linc|TCONS_00020543		TATGGGAAATATAAATATGACTCAGTTTTTCCCCTCAAATAACTGACATGCTACTTGAGC
A_21_P0011265	0.996	0.009913	2.67775	-4.18	0.766	0.766	linc|TCONS_l2_00008028		GAGGCTACTTTCAGATTTCTCTATCCCAATGGCTTCAATTGTACTAAGGTAAAAACTATT
A_33_P3240607	0.996	0.009924	2.67734	-4.18	0.699	0.699	A_33_P3240607	AK125870	GACGGGCCAGATCTGGATTTTAAGAAAGTTCGAATTTTTAAAATTGTGGTAAAATTCACG
A_24_P23445	0.996	0.00997	2.67555	-4.18	0.633	0.633	A_24_P23445	NR_029422	ATCCTCACTGCTAATGTGAGACGAATTTTTGAGCTGGTAAAGGTCGCCCCTAAGGTGACC
A_33_P3388147	0.996	0.010025	2.67344	-4.18	0.553	0.553	A_33_P3388147	NM_001166694	CAACAATTGAAACGAAAAGAAAAGTCCACAGAAACATCCGATCAAGAACCTGGGCTATGA
A_23_P372946	0.996	0.010046	-2.67264	-4.18	-0.895	0.895	A_23_P372946	NM_138461	GGTTACCCATTCAAAGACCTGCATAGTAGGAATTATCTGTATGACCGTTCGCTCTGGAAC
A_33_P3329922	0.996	0.010075	2.67155	-4.18	0.696	0.696	A_33_P3329922	XR_110546	GAAGCTACAGTTACTGGCGATCATCAAGCAAAAGCTGCCAATTAACATTTGCCATTCGTA
A_32_P50734	0.996	0.010191	2.66716	-4.18	0.595	0.595	A_32_P50734	BU854292	GAGGAAACTCTAATTTGTAAATTGGTAGAAATGCCAGTAATTTGTTGGGAATTGAAGACC
A_33_P3878681	0.996	0.010198	2.66689	-4.18	0.679	0.679	A_33_P3878681	AK093119	GGGATTACTTTTACTATTGTTAGATAAAACCTATGGTTGATTGTGTGCCTCTAGAAGAAC
A_19_P00316000	0.996	0.010214	-2.66629	-4.19	-0.643	0.643	A_19_P00316000	NR_015431	TTTTCCATGATTAGGATAAGTAGCCAGGGCTTGGCTAGTTGGAGAGTTACTCGAACCTCA
A_21_P0009692	0.996	0.010221	2.66604	-4.19	0.606	0.606	linc|TCONS_00026944		TTGTTTTACTCCTGTGCCCTTTATGAATGAGTGATGATCATCTTAAAAATCAGGATGTTC
A_21_P0013675	0.996	0.010227	2.66581	-4.19	0.583	0.583	A_21_P0013675	NM_001244752	CAGTTGCCATGGAGACTTAAATACAGATCAACTGAAAATGGATATTCTGTTTAAGAAGCT
A_33_P3290714	0.996	0.010288	2.66354	-4.19	0.64	0.64	A_33_P3290714	NM_001077188	AGAATGATAACACCAGCAATGGCACCAACGACTACATAGGCAGTGTAGAGAAATGGCGTT
A_33_P3230244	0.996	0.010378	2.66017	-4.19	0.592	0.592	A_33_P3230244	NM_033225	AAGAGGGTGTAATATAGCCTGTGCAATGCCACCAATCTTTAAAGCAAATCAGAGTTCTAA
A_21_P0006854	0.996	0.010393	2.65965	-4.19	0.869	0.869	linc|TCONS_00018158		GGTGTGTGACCAATAAATTCTCTCAAGATTGATTCAGGTTCCTATATTCATGGAAACAAA
A_21_P0009398	0.996	0.010426	2.65843	-4.19	0.628	0.628	A_21_P0009398	BQ670192	AAAGCCAAGGGAAAGAATTTGGACAACCAACTACGTCTGGAGAAGACACCAATGTCAGCA
A_21_P0004098	0.996	0.010441	2.65786	-4.19	0.705	0.705	A_21_P0004098	BU852147	GAGAAAAATCAACATGCCTTCTGTTGGATGAAGACCAATCAGCAAGATGGTGGTGATTGT
A_21_P0004712	0.996	0.010456	2.65731	-4.19	0.638	0.638	A_21_P0004712	BX096530	TCGTGTTCTCATTTCGGGCAATGTTTAGAATGAAGCTCCATTAAACATGCTTGCTCCGAG
A_21_P0006917	0.996	0.010552	2.65382	-4.19	0.673	0.673	linc|TCONS_00018343		TAAAACAAAAGCTAGGCATTTTCTGCACCTTTGAGGATTTACCTAGCCGGGTCCTCCAGA
A_21_P0004752	0.996	0.010584	2.65265	-4.19	0.677	0.677	ens|ENST00000431394|tc|THC2746682|linc|TCONS_00011500		CCATGTTTGAGGATAGGCAATTCTAGATCTACAAAAGAAAAAATGGACAAGGCAAATCAG
A_32_P234518	0.996	0.010619	2.65138	-4.19	0.712	0.712	A_32_P234518	NM_001013579	AAATACCATGCACTTTATATGGATGCTCTGCACAAACTGTTCGACCAGCATAAGACCCAC
A_23_P367071	0.996	0.010732	2.6473	-4.19	0.668	0.668	A_23_P367071	NR_024062	ACAGCTCCTACCTGGGAGGGGTCTTCTTCCTAAAGTTTCCCTCCGACTACCTATTCAAAC
A_33_P3418541	0.996	0.010733	2.64727	-4.19	1.19	1.19	A_33_P3418541	AK310215	GAGCGGGATTTTTAAATGGTGGAGCTCATGGTAAACAAAATTATGTGTGCAAAATGTTAA
A_32_P96000	0.996	0.010782	2.64551	-4.19	0.741	0.741	A_32_P96000	NM_001004341	AATCTCAACTTTTCTTCAGGGAGACGAGAATAAAGTTTCTATAATTTCCATCCTGCCCAC
A_33_P3214988	0.996	0.010872	2.64232	-4.19	0.705	0.705	A_33_P3214988	NM_001142857	GCTGCCTGGTATTCCATCATGACTGACTTTATTAAACCACTTTCATGCCATTGACATGTC
A_23_P382094	0.996	0.010905	2.64112	-4.19	0.75	0.75	A_23_P382094	NR_026869	CCCAGAGGAAGTCAAAGATATGGACACTCTAAGACTCAGAAGAACTTTCTCAGGCATTCA
A_24_P742352	0.996	0.010917	2.64073	-4.19	0.717	0.717	A_24_P742352	NR_026852	GGGCCTCACCTACATCACATCAGATGCATTAAATATATTAAAAAGCATTCACATCTCAAA
A_21_P0009699	0.996	0.010933	2.64016	-4.19	0.619	0.619	tc|THC2685187|linc|TCONS_00026975		AAGTGAGCTGATGTAGAAACACCACCAAAGCAACGTTTTATCTAAATATTTCAGATCCCC
A_21_P0004504	0.996	0.010935	2.64008	-4.19	0.639	0.639	A_21_P0004504	BC020897	CAGAACATATTAGACCCTTTCCTTTGGCTATAACCAAAAGATTATAAACATACATCCAGG
A_24_P804667	0.996	0.010951	2.6395	-4.19	0.739	0.739	A_24_P804667	NM_001043229	GAGGTCTGCCTAGGGCTTACCAGCTTCTATCAGAATGCTTGAGGGTTCTAAACCCTCAGG
A_33_P3381092	0.996	0.011031	2.63669	-4.19	0.609	0.609	A_33_P3381092	NM_207374	GAGATGAAAGGGGCCGTAGGGAGAGTTCTTACCAGGAACTGCCTTTCCCAGAACAGCTAG
A_21_P0003875	0.996	0.011047	2.63614	-4.19	0.853	0.853	A_21_P0003875	DB514106	ACTGTGTACATATGGCCAGCAACAAATTACACTCAATGAATATTTTAGAGAGCAGCAAAG
A_21_P0000468	0.996	0.011094	2.63452	-4.2	0.579	0.579	A_21_P0000468	NR_003693	AAGTCCGTGTTTCAGCTGATCAGCCTGATTAAACACATGCTCTGAGCAGACTAAAGCTAG
A_21_P0004139	0.996	0.011133	2.63315	-4.2	0.453	0.453	ens|ENST00000479830|linc|TCONS_00009689		AGAAAAGGGAGGACAGCCGGAGACAATCGTATTCCTGATCGATACTGATGTAAACTTGTG
A_21_P0012974	0.996	0.011134	2.63311	-4.2	0.603	0.603	ens|ENST00000511721|linc|TCONS_l2_00023652		ATTGTGGAGATACGGTGCAGAGAACAATACATGAATAAATACAACTGGATTCTGCTCTAC
A_24_P113287	0.996	0.011135	2.63306	-4.2	0.607	0.607	A_24_P113287	NM_014518	CCAGTTCATTTCATAGTTTAACATATCAAATATTAGGTATCTTAAAAATCACAAATGCTA
A_21_P0008822	0.996	0.011138	2.63296	-4.2	0.851	0.851	linc|TCONS_00023917|linc|TCONS_00023916|linc|TCONS_00023358		GAGGAACAGATGTCAGGACATCAGATGTGAAGTTAAAGGATCCATCTAAAGACTATCTGT
A_21_P0002547	0.996	0.011152	2.63248	-4.2	0.772	0.772	linc|TCONS_00004599		TATCCAACCGTGAGTTCCGTTTCATGAGGAGCACCCATTAACATGTCTCATGTGAGTGTT
A_33_P3379326	0.996	0.011164	-2.63208	-4.2	-0.696	0.696	A_33_P3379326	NM_138715	CAATGGGGGACAAGAGCCTGTTCACATTCTGAAGATGCTGGAGTCACTTGCACTTTATAA
A_33_P3480395	0.996	0.011185	-2.63136	-4.2	-0.671	0.671	A_33_P3480395	AK055463	GCCACAAATATTCAGTTTTGTTTTATCCATCATGTCCCCCATATGCATGTAATGAAACAT
A_33_P3228533	0.996	0.011197	2.63094	-4.2	0.745	0.745	A_33_P3228533		ATAGAGGAGTAGGATACGGAGATGCTAGATTGAAGCATATACCTCTCAGTATGAAGAACA
A_21_P0012092	0.996	0.01121	2.63049	-4.2	1.03	1.03	A_21_P0012092	AK123815	GCAATAAATATTTGGCTCTAGAAATCTATTTTGACCTGTACCATAATGCATAGCAGCAGA
A_21_P0013171	0.996	0.011213	2.63038	-4.2	0.664	0.664	ens|ENST00000447999|tc|THC2707288|linc|TCONS_l2_00027046|linc|TCONS_l2_00025652		CAACAAAATCAGATTGTTATACTGTTGTTCTCACTTTACACCGATATTTTCTCTTGCTCC
A_21_P0009713	0.996	0.011215	2.6303	-4.2	0.513	0.513	linc|TCONS_00026997		TGTAACCGAGGAGTCAAGAAATGCGCGGGCGCGCGGAGCTAATTGCGACTCTAATCCTCT
A_21_P0008343	0.996	0.011219	2.63018	-4.2	0.695	0.695	linc|TCONS_00022519		ATTAAAACCGGTCTTGACTAGGAGTGGAGATCGGAACTCTCTGGATGTCTTTAAGCCAGT
A_23_P168306	0.996	0.011223	-2.63004	-4.2	-0.623	0.623	A_23_P168306	NM_003931	TTAGCAGTATCCCCTTCCCACTTATATATTGTGTGATATGATTTTGCTTGCCTATAGGAG
A_21_P0012665	0.996	0.011228	2.62988	-4.2	0.815	0.815	A_21_P0012665	DB520446	TTGATCACACCTGCCTATTTCCCCAAGGTTTTACTGCAGGGTTAAAGAATGAATAAGCAT
A_33_P3262704	0.996	0.011228	2.62987	-4.2	0.77	0.77	ens|ENST00000402625		TAAAACTACTAGTTAATCTTTAAGTCTACAGGTGCTACTAAGAAATTGCAATTTGTAACT
A_23_P214208	0.996	0.011246	2.62923	-4.2	0.681	0.681	A_23_P214208	NM_033181	TGTACTAGGCCTACTGGGGATCAGAGTTCCCAAGAAAGGAAACCTTTTCTTGTATCTGGA
A_23_P154849	0.996	0.011289	2.62776	-4.2	0.666	0.666	A_23_P154849	NM_138983	ACAGACGTTAACAAATTCCTTTACCCAAGGTTATGCTATGACCTTTCCGCAGTTTACTTT
A_21_P0004403	0.996	0.011372	2.62494	-4.2	0.842	0.842	A_21_P0004403	BX094613	TGTATTTGGAGAGGTTTTAACTTCTGTAACTCAGGTTGATATCTGGAATGTGAGTGTTTC
A_23_P39171	0.996	0.011378	2.62475	-4.2	0.784	0.784	A_23_P39171	NM_033106	GTAATTCGAGGACTAGTTGGGAGATTCTGGGGTAATCAGGGAATATTCCTGCAACACATT
A_23_P210503	0.996	0.011382	2.62459	-4.2	0.581	0.581	A_23_P210503	NM_001198986	ATTTTCTTCATTGGTGGTATGACAAGAAAGATAATACTTGCTCCATGTTTGTCTATGGTG
A_24_P33156	0.996	0.011409	-2.62368	-4.2	-0.653	0.653	A_24_P33156	NM_001010982	CTCATTTGAAGAGCTCCACGATGTGGACCACTTTGAAATTGTTGAGAATCTGACCCAGAA
A_23_P94403	0.996	0.01141	2.62366	-4.2	0.659	0.659	A_23_P94403	NM_000550	AAACTTTGGAGAGGGAAAATCTTCACTTTCTTAAGCAACAATGGATATTGCCTGTGTTTG
A_33_P3285965	0.996	0.011424	2.62316	-4.2	0.822	0.822	A_33_P3285965	NM_002500	CCACTGGAATCGATCTGTACTGTAATTTTGTTTGTAATCCTGTATATTATGGTGTAATGC
A_33_P3362652	0.996	0.011425	2.62315	-4.2	0.748	0.748	A_33_P3362652	NM_001005514	GGCTGATGACCAAGATATGATGGAGTCTCTATTTTACACTGTCATAGTTCCTTTATTAAA
A_33_P3419865	0.996	0.011508	2.62034	-4.2	0.574	0.574	A_33_P3419865	XR_112726	CCGAGGTAATGAAAATGCTCTAAAATTGACTGTAGTGATGATTGCACATATCTGTGAATA
A_21_P0002712	0.996	0.01152	2.61991	-4.2	0.702	0.702	A_21_P0002712	NR_034055	CTAGAGTCACTCTTAAACTTTGAGAAGTTTGAGATATTAGGTTGGTGCAAGAGTAATTGC
A_24_P212539	0.996	0.011532	-2.61953	-4.2	-0.627	0.627	A_24_P212539	NM_138801	TCCAGTTCTCGCGCATCAGTCCAGATGGTGAAGAAGGCTACCCCGGAGAGTTAAAAGTCT
A_21_P0004035	0.996	0.011593	2.61748	-4.2	0.596	0.596	A_21_P0004035	DB047026	ATCTGCATTTCCACATGTTGGTGGTTTGGAACATCCCAGGAGGCCAAAGTCATAACTTGA
A_21_P0006075	0.996	0.011644	2.61577	-4.2	0.688	0.688	ens|ENST00000447613|linc|TCONS_00015813		TCTCTTTTTTCGTTGACTTTACAGTCAAGGAACTTGATGCTCCCTAAATCCAAATATTAC
A_23_P53176	0.996	0.011727	-2.61302	-4.2	-0.98	0.98	A_23_P53176	NM_016725	CCACAGCTCCCAACTATTTGGTTCCTGCTCCATGGTCGGGCCTCTGACAGCCACTTTGAA
A_21_P0004883	0.996	0.011744	2.61245	-4.2	0.519	0.519	linc|TCONS_00011816		AATAGTGGCCCTTTTGCCTCTCTGCAACACAGGAAAAATTCTGTTAGCCTGCATCAGAAG
A_21_P0002251	0.996	0.011758	2.61201	-4.2	0.769	0.769	linc|TCONS_00003756		TCTGGTAGCAGGAACACAGATATACAAACCAAGTACAGCTAATCAGATCCTCACCTGGGA
A_21_P0003256	0.996	0.011777	2.61138	-4.2	0.676	0.676	A_21_P0003256	AV684728	TTTTACTTTCTCAATTTTCCAGAGCTCATACTCCTCAAACTCCAGAGGAATAAGATGTAA
A_33_P3269789	0.996	0.011829	2.60967	-4.2	0.716	0.716	A_33_P3269789	AB306172	GCCCCAGTTTATCTTTCAGTATTATGAGAAAGAAGAGAGAGGAAGAGGAAACTTCCCTGA
A_23_P311640	0.996	0.011891	-2.60764	-4.2	-0.949	0.949	A_23_P311640	NM_006076	TAGTTAGCTGTTGGTGTCATGTTTGGATACCAGTGTTTTATATTTATACATAGAGAGGAT
A_33_P3313948	0.996	0.011912	2.60695	-4.2	0.661	0.661	ens|ENST00000401510		GACGAAGGGAGAATGACAGAAGTTAAAAACAACCAAACAAAAGCCAGGTTGAGGCCTCTA
A_23_P393620	0.996	0.011943	-2.60595	-4.2	-1.48	1.48	A_23_P393620	NM_006528	CTGTGGAGGGAATGACAATAACTTTGTTAGCAGGGAGGATTGCAAACGTGCATGTGCAAA
A_21_P0008351	0.996	0.011947	2.6058	-4.2	0.814	0.814	linc|TCONS_00022535|linc|TCONS_00023009|linc|TCONS_00022532		GAAACAGCCAGATTCCTTTAAGTAAATCATGTCTTAGTTATTGATTGTCTCCACTTGAAG
A_21_P0001956	0.996	0.012066	2.60195	-4.21	0.541	0.541	A_21_P0001956	CB265963	TGAACTTCTTCTGGAATTATGGTGAAGGACAAACTCTTTTTGGGTTGTAAACCTGGCAAT
A_33_P3322484	0.996	0.012085	2.60133	-4.21	0.643	0.643	A_33_P3322484	NM_001001711	CAGATGCAGGGGAAATGTTTCAGGACAATAATTTATCAAAACTAGTATTAAAACAGCGGA
A_21_P0010791	0.996	0.012116	2.60033	-4.21	0.797	0.797	A_21_P0010791	NR_038426	AAGGTGACAGCTTTAGCTGGGAGAGAAATTAAAAATGCCTCCTTGGAATAGCTATCTGAT
A_23_P80718	0.996	0.012121	2.60018	-4.21	0.556	0.556	A_23_P80718	NM_144642	TTTAGCACAAAACAGCCTTGTGTCTTAGATGATATCTGTAACCAGTTTCTGAATCCCGTT
A_21_P0002802	0.996	0.012138	2.59965	-4.21	0.807	0.807	A_21_P0002802	AA401868	CGGTCCAAAGTATTTGACTTGCTAAAGAATCTTTCCCTCCTAGAAGTATAAAATTCTACT
A_24_P7467	0.996	0.012149	2.59928	-4.21	0.927	0.927	A_24_P7467	NM_001080440	GGGAAGTTTAACTGCTCTATTCCTGGGACATATGTTTTTTCCTACCATATTACGGTGAGG
A_33_P3422394	0.996	0.012165	2.59877	-4.21	0.653	0.653	A_33_P3422394	NM_001146341	CACTGTAAATCATGGTGTGGTTGAACTCGTTCAGTAATCCAGTAATATATTTTGTTCACA
A_21_P0008970	0.996	0.012169	2.59866	-4.21	0.78	0.78	linc|TCONS_00024467		TCCCTCTTTTGCCAAAGAAAATTCTGGTTCAGTGCTGAGAACAAGAACTCTAAATTCCAC
A_33_P3398065	0.996	0.012218	-2.59707	-4.21	-0.995	0.995	A_33_P3398065	NM_001003397	TGATGAATGAATTAAAACAGAACTTCAGCAAAAGCTGGCATGACATGCAGACTACCACTG
A_21_P0006720	0.996	0.01222	2.59703	-4.21	0.954	0.954	A_21_P0006720	NR_038884	GGCTTTGTAAATGTTCTAATGTCCAGAATATTTGCTAGACAATAACAACGTTTTCCATGG
A_21_P0002082	0.996	0.012281	2.59509	-4.21	0.555	0.555	ens|ENST00000458182|linc|TCONS_00003348		CCCAAGTCTGTTGCTAGAAGATATCTTACTCTAAGAACACACTTTATTTCAGACAGTGGG
A_24_P400130	0.996	0.012286	2.59491	-4.21	0.696	0.696	A_24_P400130	NM_181606	TGGCTTTGGCTACAGCACCTACTGATGGACCAATGGCTCCAGTGACTACAGGACTCTCAA
A_33_P3225101	0.996	0.012294	2.59468	-4.21	0.593	0.593	A_33_P3225101	BX097452	CTGGCTTTTCAAGCTTCATGCTACAAGCAGCTAACTCTTTGTCAAACAATTAATTTTGTT
A_21_P0011976	0.996	0.012437	2.59016	-4.21	0.715	0.715	A_21_P0011976	AK023515	ACATAGCTATGTGCTTATAGGTCTTAGTTCACATTCCCCTCATTAAAATTATAGCTCAAG
A_19_P00812062	0.996	0.012493	2.5884	-4.21	0.642	0.642	linc|TCONS_l2_00017153|linc|TCONS_l2_00017152		GCGCTATTCTGCCTTCCATACTTATTTTTCCCAAGAAGTAATTTAAAAAACACATTGGAG
A_21_P0001218	0.996	0.01253	2.58724	-4.21	0.659	0.659	ens|ENST00000424696|linc|TCONS_00000720		AGCGTGCTGCCTATGCATCTCACTGGACTTCTGTGTACAGAAGAAATATTGGTGGTTTGA
A_32_P148538	0.996	0.012571	2.58599	-4.21	0.98	0.98	A_32_P148538	NM_014839	AGGACATATAATGATAGACACTAGAACTCAGACCTCTGCATGTATATTTGATAACATGTC
A_21_P0001807	0.996	0.012578	2.58576	-4.21	0.619	0.619	A_21_P0001807	BU853056	ATATTGTTTCTACCTCCACCTTCGGCAGCTATGTGGCAGACATTTAATCATTGTTAGGCA
A_21_P0010320	0.996	0.012592	2.58534	-4.21	0.67	0.67	linc|TCONS_00029275|linc|TCONS_00029274		GCAGCTGGACCCAGTTTTGAATTCTTTTCAAGTTTCATTTCAAATGGGATTTCAGAATAA
A_33_P3230798	0.996	0.012597	2.58517	-4.21	0.504	0.504	ens|ENST00000374441|ens|ENST00000374438|tc|THC2660930		GAAAACAGAGGCTTTCCAAGTTTTTCTCCCCTTGTTCGTGCTTTTTCCTTTTCTCCTTGA
A_23_P252566	0.996	0.012606	2.58488	-4.21	0.619	0.619	A_23_P252566	NR_026772	AATGGCTGCCCAGAAGTGGTAACTTTTCTGGTGCACAGAAAATGCCAGCTTAACATCTGT
A_33_P3310455	0.996	0.012642	2.58379	-4.21	0.756	0.756	A_33_P3310455	AK123890	GCATGGTCTTCAGTAAATCTTTAGCCTCTCTGAATATAACGTTAAACTAATTGAATGGCT
A_33_P3339006	0.996	0.01265	2.58354	-4.21	0.881	0.881	A_33_P3339006	AI796012	ATCCTAAGGTGGGTAAAATATATGAATTGCCTTAGCGATCACTCGGATTCCATCCCTGGA
A_21_P0005042	0.996	0.012657	2.5833	-4.21	0.813	0.813	linc|TCONS_00012226		TGTGGCCTTTTATATCTACCAAAATCCAGGACTAGTTTAGAAAAGAAATTACAGCAGCAT
A_23_P383325	0.996	0.01269	2.5823	-4.21	0.593	0.593	A_23_P383325	NM_152775	TTTGCTTTAAAAATTATGCACAGAATGGTTTGGTGCAGATAACTTAAGCTTTCTCAGCTG
A_21_P0002344	0.996	0.012705	2.58185	-4.21	0.64	0.64	A_21_P0002344	AK056813	TGGGAAAAGAGATTCACAAGAACCAGTAACAGGAAAGCTTAAATAAGCTTGGAAATCTTT
A_33_P3344673	0.996	0.012711	2.58165	-4.21	0.71	0.71	A_33_P3344673	NM_019121	TGAGCTGCTCCAAGAACGAGAAGGAGCTCGAGGAGCTGCTTCTGGAAGCCAGTCAGGAAT
A_19_P00319184	0.996	0.012712	2.58163	-4.21	0.825	0.825	ens|ENST00000412410|linc|TCONS_00013224		TTACTCTGCCCAGCTATCAGCAACTGGGGAAGAATAGGAGGAATGTTGATCACTCTCTAA
A_23_P66635	0.996	0.01273	-2.58108	-4.21	-0.719	0.719	A_23_P66635	NM_002986	CAACTCCAAAGCCATAAATAATCACCATTTTTGAAACCAAACCAGAGCCTGAGTGTTGCC
A_21_P0002260	0.996	0.012825	2.57816	-4.21	0.67	0.67	linc|TCONS_00003799		TGTCGGTTTGGACCAGATCAGAAAGCAATTGGGACTATTGTGTCTCTCATGGAAACCCAA
A_21_P0003313	0.996	0.012839	2.57773	-4.21	0.563	0.563	A_21_P0003313	NR_027441	CAGGTGTCCAGAATTGGTTTATTTCCCATCTTAATTGTAGATTTACAATGTAAATGAGCC
A_33_P3250939	0.996	0.012841	2.57767	-4.21	0.62	0.62	A_33_P3250939	NM_138453	GTACGCATTCAATTCTTGGGAGCTTTCCTGTTTAATATGTGGCAAATATGTGATCTTAAA
A_33_P3352019	0.996	0.012867	-2.57689	-4.21	-0.662	0.662	A_33_P3352019	NM_182826	GAGATGAAGGCAGTGGACACACAGCATGGAGAAATCCTTCGCAATGTCACCATCCTACGA
A_21_P0000966	0.996	0.012942	2.57462	-4.21	0.775	0.775	ens|ENST00000452971|tc|THC2715439|linc|TCONS_00000188		TGAACAGGAGCTTGTTAGGCCAACTCCGGACTCTAAAGCCACTTAATTAAATTGTGGAAA
A_23_P97402	0.996	0.013025	-2.57211	-4.22	-1.02	1.02	A_23_P97402	NM_020439	AGTTAACCTTGGAAGTTGACTATTTTAATGTCTGCCAGGAGTTCTAATCCTGCCTCTGTT
A_32_P25050	0.996	0.013069	-2.57077	-4.22	-0.887	0.887	A_32_P25050	NM_172037	GGCATATGTATGGAAGGGTGTAAAGATTCTTTTGAAAGGTTTATTCACATTGTAGAACAG
A_21_P0013548	0.996	0.013135	2.56881	-4.22	0.566	0.566	tc|THC2707131|linc|TCONS_l2_00028604		TCACGTCTCACTCTTGAAGGATGGCACCTTCTTTGTTAATTGAAAAGAAATGTAAAATGG
A_21_P0008244	0.996	0.013238	2.56576	-4.22	0.76	0.76	tc|THC2699248|linc|TCONS_00022218		TAAAAACACCATTTAATGTAGCCTGTGTGCTCTTGTTCATTAAACCAAAAAGAAACCCTG
A_21_P0009099	0.996	0.013277	2.56459	-4.22	0.575	0.575	A_21_P0009099	AK093211	TGTGGCATTTTAGGCCTGGAAAGGATGAGAGTCTACAAAACCAGAGAAATACTGCAGCCA
A_21_P0013049	0.996	0.013314	2.56351	-4.22	0.584	0.584	linc|TCONS_l2_00024524		CAAAACTGAAGTGCACACATTGCAGGTGAAGAAGAGCATTTGGAGTTATTACTGTTAACT
A_21_P0001528	0.996	0.013318	2.56337	-4.22	0.602	0.602	A_21_P0001528	DA091614	ATATGCCATCCAAGAAGACCAAAAGTACAGCAGGATGATTGTGAACAAGACCAGGGACCT
A_21_P0004056	0.996	0.013331	2.56299	-4.22	0.679	0.679	A_21_P0004056	BM726487	TTGACAGAGTTTAACGAGTGACACTGTCTTGAATCTGATGTTGGTGTTCTGAAGTACAAT
A_33_P3373960	0.996	0.013349	2.56248	-4.22	0.714	0.714	A_33_P3373960	NM_183059	GGGACTAATGAGGTCTGCTTCCATTACTATTATTGAAACCTCAATAACCACAAATAAAAG
A_23_P99642	0.996	0.013364	-2.56202	-4.22	-0.678	0.678	A_23_P99642	NM_001126106	GTAATTTATTTGTTTTGCTACATACTGTTCCAGACTTTTAAAGGGGACAATGAAGGTGAC
A_23_P45598	0.996	0.013407	2.56078	-4.22	0.649	0.649	A_23_P45598	NM_001002760	GACCCAAAGAGGAGAGATATTTTGATTCTCATTGCCATTCTTATGGCCACAAGCAAAGTA
A_32_P203917	0.996	0.013429	2.56012	-4.22	0.731	0.731	A_32_P203917	NM_001737	CTTCCTTAAACTCCTGTGATGTTTCCATTTTTTGTTCCCTAATGAGAAGTCAACAGTGAA
A_23_P130333	0.996	0.013497	2.55813	-4.22	1.04	1.04	A_23_P130333	NM_000371	GTTTTCACCTCATATGCTATGTTAGAAGTCCAGGCAGAGACAATAAAACATTCCTGTGAA
A_33_P3253169	0.996	0.013539	2.55692	-4.22	0.648	0.648	A_33_P3253169	NM_207412	GGGATTGAGAGTCAGAAGGATTATACAGCTTGTTCAAATTATAAATAAAAGCCCTGAGAT
A_33_P3299125	0.996	0.01354	2.5569	-4.22	0.621	0.621	A_33_P3299125		CTTCTCCTTTGAAAAAAGAAAAGCCCTGGGGCACTTGAAAGCTGATACCACTTTCCAGGA
A_32_P222695	0.996	0.013587	-2.55554	-4.22	-0.645	0.645	A_32_P222695	NM_001001669	AGAAGATGAGAATGGCCTGTATTTTCTCCAGGGGAATCTGTGTAATGTGCCTTTTCCCTC
A_21_P0000783	0.996	0.013617	2.55467	-4.22	0.633	0.633	A_21_P0000783	NR_038395	GGCAGGAACATATGTATGAATTTCTGTGTGAATCAGAGCAGAATTCTCTCACATTAAATT
A_33_P3249414	0.996	0.013618	2.55464	-4.22	0.768	0.768	A_33_P3249414	NM_015431	CCCCCAATGCTGGTTTGTATGTGGTTATCATTCAATCTGTATTTGTTGAATGAATAAATG
A_33_P3655775	0.996	0.013634	2.55417	-4.22	0.785	0.785	A_33_P3655775	AK096384	TAAAAACAGCTCTAGGGAATCATGGAGGTTGCAACCACAAAATTCAGAGAGGTGACCTGG
A_21_P0010719	0.996	0.013648	2.55377	-4.22	0.532	0.532	ens|ENST00000412492|linc|TCONS_l2_00002164		GAAAGGGCAATGCAGGCAGTAGAAAAATTAGAAGAAATCCATTTACAGTAATGATTCTCA
A_21_P0010908	0.996	0.013658	2.55348	-4.22	0.554	0.554	linc|TCONS_l2_00003828		CAAGATGTATTGCAGGGGAATCTGTGAAGATACAGCAAGAAGACAGGCATTGGCAAGCCG
A_21_P0004695	0.996	0.013736	2.55125	-4.22	0.742	0.742	A_21_P0004695	BC040898	TCTGTACCTGGATTCTAAGTGCCTGAAGGACTGGACATATCTGGTTTCTAAGTTCCAGGA
A_21_P0003954	0.996	0.013893	2.54678	-4.22	0.633	0.633	A_21_P0003954	AA454194	TATACCTTCAAAAGGAAAGAGGTTATGTCCAAGCGAAGATGAGGAATATCTGAGGTGAAA
A_21_P0007360	0.996	0.013939	2.54547	-4.22	0.678	0.678	linc|TCONS_00019653		CACTTATGACTGCTTTCTGAACAAGAAAAGAAGTGCAGAAATAAATGAATGGCCTTGCGC
A_21_P0013210	0.996	0.013992	2.54397	-4.22	0.665	0.665	linc|TCONS_l2_00025925		CTACGCCCGTTTCAGAAGCGTGGAGTACTTAAGAGTTAATCTAAAAAAGCAAATATAAAA
A_23_P64121	0.996	0.014007	2.54356	-4.22	0.714	0.714	A_23_P64121	NM_012194	TTGCTGTTATTGTCCTTGTTGTCTATGATTTGGAGGATATGTAAGTACTTGTACATGTGC
A_24_P280684	0.996	0.014016	2.5433	-4.22	0.673	0.673	A_24_P280684	NM_016298	ATGTGTGATGTCAAATCAAACTGAAATGAAGAATGAGATTGAGTATATCTGTGGTGACTG
A_21_P0005440	0.996	0.014185	2.53856	-4.23	0.606	0.606	linc|TCONS_00013619|linc|TCONS_00014227|linc|TCONS_00014228		TAACAGTTTTCAACTCACTGGGCTGCAAGTTTGCAGGTCTCTGGAAAAATTGTAGAGAAA
A_21_P0005485	0.996	0.014202	2.53808	-4.23	0.547	0.547	linc|TCONS_00013750		TTCTTGGAGTTGGACACCACCTGAACCTGAGTGAAATGATTGTGCACTTCTTAATGGCCT
A_23_P39550	0.996	0.01421	2.53788	-4.23	0.747	0.747	A_23_P39550	NM_030923	GGTGCCAATATTTAACTGAACATCTGGTTTCTTTTTGGAAGTTTTCTTTCACATGGTTTG
A_21_P0005955	0.996	0.014227	2.53741	-4.23	0.823	0.823	ens|ENST00000517345|ens|ENST00000524346|ens|ENST00000520060|tc|THC2698228		CTACTGAGTCATATTTGGAGCATGCTGGAATCTTACAACTGAGATTACCGAGTCAGAAAC
A_33_P3258777	0.996	0.014257	2.53657	-4.23	0.582	0.582	A_33_P3258777	BC010180	TCTCTGTAAGGAAAAAACAAACCCAGGTATGTTTGCCAATAAAGAAAAAGCAAGGTAATG
A_23_P252023	0.996	0.014275	2.53606	-4.23	0.967	0.967	A_23_P252023	NM_175698	ACTTCTCTAAGGAAGAGTGGGAAAAGATGAAAGCCTCAGAGAAAATCTTCTATGTGTATA
A_21_P0013033	0.996	0.014298	2.53544	-4.23	0.693	0.693	ens|ENST00000508210|ens|ENST00000506861|tc|THC2725069|linc|TCONS_l2_00025219		TGAGGGAATGGGTTCTTGTAAATACAGTTACTCCTAGTTTTCTTCCTGAAAACCATATGT
A_21_P0011531	0.996	0.014324	2.53472	-4.23	0.692	0.692	A_21_P0011531	AK023337	AGATATAAAAATACCTCTTACACTTAAATCCAGGCATTGCCATTTGAATGACTTAAGAAT
A_33_P3389148	0.996	0.014361	2.53369	-4.23	0.401	0.401	A_33_P3389148	NM_000455	CCACCTGGAAGCCGCGCGGCCGCTTTGGTTTTTTGTTTGGTTGGTTCCATTTTCTTTTTT
A_21_P0013636	0.996	0.014417	2.53216	-4.23	0.616	0.616	A_21_P0013636	NR_003366	GCCATGGAGACTTAAAAGCAGATCAACTGAAAATGGATATTCTGATTAAGAAGCTAAAAC
A_24_P940434	0.996	0.014418	2.53213	-4.23	0.683	0.683	A_24_P940434	AK094364	GTAAGCTCTTTAAACAATGCCTGTACCATACATAACCCTTTGTAAAGATGCTTAGCTAAC
A_33_P3781094	0.996	0.014421	2.53205	-4.23	0.544	0.544	A_33_P3781094	NR_037585	GCTGAAACATACATGTGTAGAAAGCATCCTTGTACTTATAATCCCAATGACTATGAAGAA
A_33_P3310567	0.996	0.014445	2.53139	-4.23	0.636	0.636	tc|THC2670340		CACATCACCTGCATTTATTTGTCCGGGAATAGTGGCATTCCTAATTTAGTAAAATAAAAG
A_21_P0004628	0.996	0.014485	2.53029	-4.23	0.76	0.76	A_21_P0004628	AA432297	GCCCACACATAAGCTGAAGTATTGCCTTATGACATATTCTGAATATTCCAATTATTTTGC
A_33_P3771741	0.996	0.014502	2.52984	-4.23	0.565	0.565	A_33_P3771741	AK092228	CTGCGTTTCCCAAATGCTATTTCAATAAGAGTTGATACTCATTTTAGGCACCAAAACTTT
A_33_P3311473	0.996	0.014532	2.52902	-4.23	0.499	0.499	A_33_P3311473	NM_020453	GGCCACAATCTCATATCCACAATTCCAAAATCTCCAAACCTCTGAAAACTGAAATATTTT
A_33_P3271221	0.996	0.014542	2.52873	-4.23	0.648	0.648	A_33_P3271221	NM_001004745	TGCGGAACAAAGATGTAAAGGAGGCAATCAAAAGATTGCTTGTGAGAAATTGGTTCATAA
A_21_P0008619	0.996	0.01456	2.52825	-4.23	0.608	0.608	A_21_P0008619	AL137606	TGGAAGGAGCTTTATGTTGAAACGGAAGAGCCAAAAGATTGAAGTAGTCTATGTCTCAGT
A_24_P13406	0.996	0.014563	2.52816	-4.23	0.688	0.688	A_24_P13406	NM_001031748	TAGAAGCACGGATGAAATAAGACAGTCAGACTACATTACTGAAAAACACTCAATACAGCA
A_21_P0001979	0.996	0.014666	2.52539	-4.23	0.635	0.635	A_21_P0001979	AV654273	GCATGAAGGCTGAAGAATTTAGAGGTTGGACCACAAAAGACAAACGGGAGATTTTGAGGG
A_21_P0007337	0.996	0.014668	2.52532	-4.23	0.832	0.832	linc|TCONS_00019611		AGAAGATACTACTGATGGTAATAATAAGACTGACAGTAGACGTTTTGTAAGTGCTACAAC
A_33_P3229918	0.996	0.014711	2.52416	-4.23	0.621	0.621	A_33_P3229918	NM_001243168	ACAGGGGCATTTAGGGAGCAGATGACTGAGAACATTAAAAAAGAACTTAAATGACACAGC
A_21_P0005152	0.996	0.014768	2.52263	-4.23	0.47	0.47	linc|TCONS_00012640		GTTCCCTGGGCCTGAGAACTTACCTGGAATACACTTTGTTAAATAGTAATATTTATTCTT
A_21_P0001963	0.996	0.01479	2.52204	-4.23	0.534	0.534	ens|ENST00000447835|tc|THC2719699|linc|TCONS_00003098		GGCCTTTGTGACCTGTTGAAAGAATATACATGGATTTACTTCAGGAGAAAAATAAAGTGT
A_21_P0001586	0.996	0.014822	2.52118	-4.23	0.657	0.657	linc|TCONS_00001694		GCTCACTCTCTGCTGAATTAATTTGGAGCAAGTTAACTCCTTTTTCAAATGAAATCCAAA
A_21_P0013719	0.996	0.014832	2.52093	-4.23	0.604	0.604	ens|ENST00000413291|linc|TCONS_l2_00029910		AATGCTTGGCCCTATAAAATCGTAATGATCCCATGAAGCAAGTATTATTTTGCTTCATGG
A_19_P00321383	0.996	0.014835	-2.52085	-4.23	-0.471	0.471	A_19_P00321383	XR_108814	ACCCCTTTGGGATGCTCAGTGGGAGACAGAATCAAGGGCCAATGATCCATGACCTAGTCC
A_21_P0012991	0.996	0.01484	2.52071	-4.23	0.686	0.686	ens|ENST00000503268|linc|TCONS_l2_00023767		GTGGAACTGCTTTACAACGAATGTAAAAGACAAGTCTCAGGAAAAGATGTAATTTTATGG
A_21_P0008929	0.996	0.014845	2.52058	-4.23	0.703	0.703	linc|TCONS_00024384		CTCTTATGTTTTGGTGAGAAATACTGGGCTTCTAGTTAGTATAGCAATAAACTATTTCCC
A_21_P0000529	0.996	0.014851	2.52041	-4.23	0.489	0.489	A_21_P0000529	NR_027176	AACACAGTCTACCAGAAGGAAATTAATTAGAGTCCGGAGAGCAAGCAGGAAGCAGAACCA
A_23_P13102	0.996	0.014857	2.52026	-4.23	0.506	0.506	A_23_P13102	NM_001191016	TTGACCTTTTGGGGATGCGAGATCTACTTGAAAACCTTGGATACTCAGTGGTTATAAAAG
A_23_P380309	0.996	0.014898	2.51916	-4.23	0.715	0.715	A_23_P380309	NM_173629	AAACTTGATAGAACTAGCATCAGTCATCAAAATAACCTGTTCTATATTAAGTTAACTTTT
A_33_P3263293	0.996	0.014919	2.5186	-4.23	0.721	0.721	A_33_P3263293		GGTATTGACCTGAGGACTTGGTGTCCAATTGAGGTGTCATGACCACCTGGGGACTGAATG
A_23_P415006	0.996	0.014968	-2.5173	-4.23	-0.376	0.376	A_23_P415006	NM_015470	GAAAGCCCCTGTAACGTTACCTACCTTAAACTCCACTCATCAAATCTGAGAAAAGTATCC
A_33_P3257125	0.996	0.014979	2.51701	-4.23	0.538	0.538	A_33_P3257125	NM_178493	AAATAAGAATATATGATGAATGATATTGTTTTGTAACTTTTTAAAAATGATTTTAAAGAG
A_23_P167599	0.996	0.01502	-2.51593	-4.23	-0.759	0.759	A_23_P167599	NM_001034850	ACTGAAGACTTTGAACACTTGCTTTTTGTGATTGCTTATGTCATTAGTGCCTCATGACTG
A_21_P0007294	0.996	0.015046	2.51523	-4.23	0.614	0.614	linc|TCONS_00019527		TCACAAAATTAATGGTGTTTGTATCTAGGTCTCCAAGCCCCAATGAAGGAATTTAAGATT
A_21_P0011110	0.996	0.015106	2.51365	-4.23	0.657	0.657	A_21_P0011110	NR_038256	CCACTGTTTCTTCCACATGTACACATCATGAGAAATATTGTTCAATCAATATCTTCCCTT
A_21_P0014407	0.996	0.015122	2.51325	-4.23	0.633	0.633	A_21_P0014407	XR_109629	TGGAGAATGTTTCATACAGTTATGACTCCTGACAAGTGGGGAATAAAAAGCCAATCATAA
A_21_P0001186	0.996	0.01513	2.51303	-4.23	0.646	0.646	ens|ENST00000448643|linc|TCONS_00000665		ATGCCACCCAAAACTTGTCTGATTGAGAACATGACAAAAGAACACTGAAGAGATAAATAA
A_33_P3240210	0.996	0.015147	2.5126	-4.23	0.967	0.967	tc|THC2558619		CTCAAGTCCGAGGTTGAGGCTAATTATCACTGCAGCTTATATTCAAGTAGTTACACTTTC
A_23_P7313	0.996	0.01516	-2.51225	-4.23	-2.01	2.01	A_23_P7313	NM_001040058	TTCCACAGCCATGAATTTCACAGCCATGAAGATATGCTGGTTGTAGACCCCAAAAGTAAG
A_21_P0003789	0.996	0.015215	2.51081	-4.24	0.664	0.664	linc|TCONS_00008635		GAGCTGGAGGAAAAGGAGTAATTCTGGAAAAAGTTTCCTCACTCTTAATAGAAAGAGAGA
A_21_P0012842	0.996	0.015332	2.50777	-4.24	0.742	0.742	linc|TCONS_l2_00022460		CTATTCTGCAAGTTTTACACGTTCAAAACTTTTGTCTGTCATCTTTACACTTGCTGGAAA
A_33_P3344599	0.996	0.015357	2.50711	-4.24	0.507	0.507	ens|ENST00000377153|tc|THC2666490		TTTTAAGATAAAATAATCTGAAAATGCAAGATTAAAATAATGGTCAAAATGAACACCTCT
A_21_P0005420	0.996	0.015364	2.50694	-4.24	0.697	0.697	linc|TCONS_00013570		TATCATCCACATGAACCATGAGGTAAAGAGACAGAGATTGGATGGAGGAATTTAAAATAT
A_33_P3242214	0.996	0.015372	2.50673	-4.24	0.769	0.769	A_33_P3242214	XR_108919	CATAGAGCTGAAAAGGATAAATGAAGTGTTCAGTTCACAGAAGCAAAATATGAGTAGTTC
A_21_P0006316	0.996	0.015381	2.50651	-4.24	0.619	0.619	A_21_P0006316	AI125902	GAAGTGCTTTGGGTCCACCACCTACTGCATTTGTGTCACAATCCCATTTTCTGCTAAATA
A_24_P555473	0.996	0.0154	2.506	-4.24	0.594	0.594	A_24_P555473	NM_178450	CTTGCTGTGATTCTGTCCTAATCATTTTTCTTGAGAATGTCATGTAGAGATAAATGTGTG
A_23_P75790	0.996	0.015446	-2.50481	-4.24	-0.6	0.6	A_23_P75790	NM_013279	GTGTGCATAGAGCGCCCCCTACTTCCCAGTTAACTCCCAGTTCTTCTCCCTGAGCTTGGT
A_33_P3316835	0.996	0.015456	2.50457	-4.24	0.596	0.596	A_33_P3316835	AK002193	CCTAAACAAATAGAGAGAAAAACCTGTGACCCTAAGGTAAAATTTGTGAAGAACATCGAT
A_21_P0014924	0.996	0.01546	2.50446	-4.24	0.535	0.535	A_21_P0014924	XR_133225	TCAGTCTGTGCATAAGCATATGTTTAAATCTACCAGGAGAAATGTCTGGAATCTTTTTGG
A_33_P3221333	0.996	0.015485	2.50382	-4.24	1	1	tc|THC2603382		GGCTGCTTTATCCAATTTCACTTTTTCATTGCACTGGTGATTACAGATTATTATATGCTC
A_33_P3745164	0.996	0.015522	2.50287	-4.24	0.544	0.544	A_33_P3745164	NM_001167674	CAGAGCTGCTTACCTATGTTGGTTTGCCAAAAAGAAGTGTTTAAGATATGTTTTCTGTAT
A_21_P0012587	0.996	0.015526	2.50275	-4.24	0.643	0.643	linc|TCONS_l2_00020549		GATTTGGTAGATAAGGTTTGTGAAGCAGCAAAAGCTTTCGCAGGAACTCTTTAAACATGT
A_19_P00319793	0.996	0.015547	2.50222	-4.24	0.508	0.508	A_19_P00319793	AF387616	CTGCTTTAGTGACTTCAGAAGAAAAAGATCTGAGGGAGGATGAGAAGCCGATAGCCAATG
A_33_P3382746	0.996	0.015587	-2.5012	-4.24	-0.465	0.465	A_33_P3382746	NM_005356	AGAAGCCATTAACTACGGGACATTCACCATCAAGTCAGATGTGTGGTCTTTTGGGATCCT
A_21_P0003477	0.996	0.015597	2.50095	-4.24	0.653	0.653	A_21_P0003477	DB036142	CTCATAGAAGTAGATAATATCAGAAAATGACTTTTTTGTGTCCAATGGCTCCATCTGCCC
A_21_P0012939	0.996	0.01563	2.50011	-4.24	0.68	0.68	A_21_P0012939	BX485935	ACTAATTTTCCCCATCAGCTGAAGAGTTTTGGCAATGAACAGCTTGCAGCTGAATCCCCT
A_21_P0006843	0.996	0.015671	2.49907	-4.24	0.821	0.821	linc|TCONS_00018141		AGCTACACAAGAAAGACATGATCCAAACCAGAGGAAAGGAAAACATGAGCTGAACAACTG
A_19_P00328996	0.996	0.015728	-2.49762	-4.24	-0.534	0.534	A_19_P00328996	AK057050	TTGTTATTAGTGTCTGTTGAAAAAGACCCTGAGCTATACCAGCCCTTGGTTCTCCAGCCT
A_21_P0014248	0.996	0.015737	-2.49738	-4.24	-0.713	0.713	A_21_P0014248	XR_109013	GAGTTGCTTATTTCAGTCTCTCTTTGATATATCTGCCTTTTTAGTGCTGACTCTATCATG
A_21_P0000747	0.996	0.015766	2.49665	-4.24	0.557	0.557	A_21_P0000747	NR_038276	CAGTAATTGGTTTGGAGATGTTTCTTAACCAGATGTCCATGAATAAACTCTTATGGCAGC
A_32_P213881	0.996	0.015839	2.49481	-4.24	0.697	0.697	A_32_P213881	NM_001009612	CAAAGAGGAGAAATCAATATGAAAATGGCATTTCATTCAATGAGGGTTTGTGACAACAAC
A_21_P0001839	0.996	0.015846	2.49464	-4.24	0.464	0.464	ens|ENST00000431697|linc|TCONS_00002841		AAATTATCTGTTCATGTGCGTATTTCCTCCAGTAGACAATAAACTCCTTAACTCCAGGAA
A_21_P0003631	0.996	0.015848	2.49459	-4.24	0.572	0.572	linc|TCONS_00008170|linc|TCONS_00008171		GGAGCCCTTGTAGCAAATTAATAACATGTAGCACATGCTTGAAGAAAAATTTGTCTAGGA
A_21_P0001527	0.996	0.015943	2.4922	-4.24	0.648	0.648	linc|TCONS_00001551		CTACCAACAAGGTGAGCCATTTAGATAAATGGGAATTTTTATGCCTGTTAATATTTCCAG
A_33_P3419831	0.996	0.015978	2.49132	-4.24	0.56	0.56	ens|ENST00000306731		GGTGCTCACTATGCCCTAGGTAACACTGTAAGTGATTTTCATTAAATTTAATCTCATTCA
A_33_P3714325	0.996	0.016007	2.4906	-4.24	0.641	0.641	A_33_P3714325	BC040627	GAGGGGCTTTCTAAGAACTGTAACTCATTAATCACTATGTCAGTAATAGTTGTATTTGAC
A_23_P392738	0.996	0.016033	2.48996	-4.24	0.646	0.646	A_23_P392738	NM_001005785	AGCAATGGGATATAATACCTTTCTAAGGGAAACATTTGTATCAGTATCATTTGATCTGCC
A_21_P0012103	0.996	0.016068	2.48908	-4.24	0.547	0.547	ens|ENST00000417006|ens|ENST00000454153|ens|ENST00000413557|tc|THC2681424		AGATGCTTTTACAGCTCGCCTTGGCGGGAAGATCTGGCACAAATGAAGTATCTATAAGGA
A_24_P489164	0.996	0.016096	2.48839	-4.24	0.623	0.623	A_24_P489164	AY358202	TCTGGGATTTCTGTTAGCTAGATCTCTCATAAATTCCAAGTCTTAGTTTGGGATGGAAAG
A_21_P0005106	0.996	0.016106	2.48815	-4.24	0.555	0.555	linc|TCONS_00012423|linc|TCONS_00012424|linc|TCONS_00011688		GGGGGAGTATAAAGTTAGATTTGTCTATACTGACTTGTTTGCTCCATTTTAAAAACTGTG
A_21_P0002842	0.996	0.016197	2.48588	-4.24	0.586	0.586	A_21_P0002842	XR_110043	TCAGAAGTTGGAGAGTATCACTTGACCCACATTGTGTATGTGTAAATATCTTTATTCAGT
A_23_P39766	0.996	0.016219	-2.48534	-4.24	-1.12	1.12	A_23_P39766	NM_014905	TTCAGTGTTACTGGAGTTTTCTTCATTGTGCACACAGGACAAATCTGATCTCTTTGGGAA
A_21_P0000167	0.996	0.016242	2.48479	-4.24	0.589	0.589	A_21_P0000167	NM_001206571	GTTTGCAGGACATGGTATGTATTGACTAGAATGAAACATGGTAGCCTCAACTGGATACAG
A_21_P0001858	0.996	0.016254	2.48449	-4.24	0.593	0.593	A_21_P0001858	XR_109987	TAGGTTTGACATAGATAATTAAGCAACTACAAAGCGTGATAAAGCTTTTGAGAGGGAGGA
A_21_P0008373	0.996	0.016265	2.48423	-4.24	0.799	0.799	linc|TCONS_00022589		CAGATCCAAGATTTATTTGGGATAAAAATTTACCTGGATGCAAGGCTATTCAGAATGAAG
A_33_P3227920	0.996	0.016277	-2.48393	-4.24	-0.83	0.83	A_33_P3227920	NM_004696	CCTTACTTAGTGACTGGAATGGTATATGCTCCCTCCAAAAGTTTATCTTTGTTTATTGAT
A_24_P91832	0.996	0.016291	2.48358	-4.24	0.624	0.624	A_24_P91832	NM_012069	GCCAACCACTACTAACAAGTTCTAGAAGATATAGGATCTTCTATAGTAGGTTAATGGAAA
A_21_P0010172	0.996	0.016293	2.48353	-4.24	0.491	0.491	A_21_P0010172	AJ003403	CCACTTTTCAAAATAACAGTTTCTCCCTTTACGTGACATTAAAGAGGAAAGCACTCTGCC
A_23_P334246	0.996	0.016303	2.48327	-4.24	0.743	0.743	A_23_P334246	NM_173545	ATTATTTTCTACTCTAAAGGAACCTAAAAATTTATATCTTAAAAGATCAAAACATATTTA
A_33_P3544856	0.996	0.016358	2.48193	-4.24	0.719	0.719	A_33_P3544856	AK090616	GCCACAGCATTAAATGTATTCATGGTGTACTTGTGTACTTATGAATGGCTAAGATGATAA
A_33_P3366659	0.996	0.016364	2.48179	-4.24	0.877	0.877	A_33_P3366659	AY255794	AACAGAAAATTGTATCTGCTAGAACTTGTCTCAGCAAGAATACTCTATGTGGTTGTATGA
A_33_P3387110	0.996	0.016384	2.4813	-4.24	0.508	0.508	A_33_P3387110	NR_015419	GGGAAGATTCTGTAAAAGGAAGCCATTTTATCTGCCTACAATTTGGTCATTTCAAAGAAA
A_24_P648176	0.996	0.016406	2.48076	-4.24	0.687	0.687	A_24_P648176	NM_001001660	GCGAATTTGTAATGAAAGAGCTAGAAGCTTGTGTACTTCCTTAGGAAATACAGAGCTATG
A_23_P401024	0.996	0.016411	2.48063	-4.24	0.641	0.641	A_23_P401024	NR_024347	TCGTTTGTTCTATCGAAGCATGTGCAGAATTGTTAAATTTTAATGTATTCAAATGCATTA
A_21_P0000008	0.996	0.01643	2.48018	-4.24	0.612	0.612	A_21_P0000008	NM_001145668	TATGAGCATTGTTTCTGGAAGTTCAACTCCCATAAGCTTTTCAAGTATATTAACTCTACC
A_21_P0007571	0.996	0.016546	2.47737	-4.25	0.616	0.616	ens|ENST00000535058|linc|TCONS_00020454		GCAGAGTGACTGTGAGCAAAACAAGAAGAGCTGTGTCACCAAGTTCCATAAAATCTGGGA
A_32_P150891	0.996	0.016553	2.47719	-4.25	0.546	0.546	A_32_P150891	NM_001042517	TAGAGATGATGGAGAACTTTCCAAAGCCACTGTCAGAGAATGAACTCTTAGAACTTTTTG
A_23_P56559	0.996	0.016584	-2.47645	-4.25	-0.827	0.827	A_23_P56559	NM_005771	ACTCATTTAGATCGTGCTTATTTGGATTGCAAAAGGGAGTCCCACCATCGCTGGTGGTAT
A_21_P0014244	0.996	0.016589	2.47633	-4.25	0.561	0.561	A_21_P0014244	XR_109002	CTCATGAGAGAATTATACTCTAGTCTTATGATAGCACTAAAAGTAACTTAAAGGCCCCAC
A_23_P344578	0.996	0.016656	2.47472	-4.25	0.672	0.672	A_23_P344578	NM_153707	AAGAATTCCCTAAAATGACAAAAAACAAAAAACAAAAAACCTTCACCACTTCCAGAGCAC
A_33_P3312044	0.996	0.016678	2.47419	-4.25	0.443	0.443	A_33_P3312044		AGCCTTCGACCAATAAGAGAGGATCGTTCGATTGTCTAGCCAATCGCCTGGGGGCTGCTC
A_21_P0001341	0.996	0.016714	2.47331	-4.25	0.659	0.659	linc|TCONS_00001035		TTCCTTGTCAGCTTTTATTAAAATTCCACATACTTGGCATTTCTTAGCTATCTGGGTTGA
A_24_P204011	0.996	0.01678	2.47173	-4.25	0.646	0.646	A_24_P204011	NM_181721	ATTACCCCTAGAGAAAAAACCCAACCCTGATAAGGATGGTCCAGATTATGAGCCCAACCT
A_21_P0001687	0.996	0.016797	2.47132	-4.25	0.496	0.496	ens|ENST00000415686|tc|THC2691094|linc|TCONS_00002067|linc|TCONS_00000229		GTTTCTTAATGGCATTGTTGAGCCCTAAACTTTCTACTGCTAGATATTTTATCGCATGAA
A_21_P0002910	0.996	0.016819	2.47081	-4.25	0.739	0.739	A_21_P0002910	BU533525	GGCCTAAAACATCTGCCCTCTTATAGCTGTTTTATTATTATGTAAACATGGCTACAAGAT
A_21_P0001233	0.996	0.016831	2.47053	-4.25	0.784	0.784	ens|ENST00000433058|tc|THC2609725|linc|TCONS_00000746		CGAAGATCTTATCCCGAAGATATGTGTTTGGCCAATAAAACACTGAATAAAAATCCATCA
A_21_P0002214	0.996	0.016922	2.46835	-4.25	0.592	0.592	linc|TCONS_00003675		ACCAGAGACTGGAGATACTGTAACAAAATTCATCTGCCACAAAAATGTACAACTACTTTC
A_21_P0001939	0.996	0.016932	2.46813	-4.25	0.78	0.78	ens|ENST00000453206|linc|TCONS_00003055		GGGGGAAAATAGCCTCTCTGTTTGCTCAGAATATGAAACAGTAAAACAGTACAAGTAAAA
A_21_P0001539	0.996	0.016967	2.46729	-4.25	0.609	0.609	linc|TCONS_00001571		CTGGCAGTCTGGAAAAGGCAGATGTATAGTGAATTAAGAAGTTTAAGAGAAGCAAGTATG
A_33_P3783812	0.996	0.016967	-2.46728	-4.25	-0.565	0.565	A_33_P3783812	AK022255	ATGTGATGTGATTCATGTAACAAGTGCTTCTGCCTTAAACCCAGAGTCTGTGCCTTGGCT
A_23_P25813	0.996	0.016984	-2.46689	-4.25	-0.905	0.905	A_23_P25813	NM_006683	GCTTACATTTATGTGTCAGTGTTTTCCAACTACTTAGAGTTTATGTACCTCGTGATTTCT
A_21_P0004795	0.996	0.016991	2.46673	-4.25	0.646	0.646	ens|ENST00000449072|tc|THC2762560|linc|TCONS_00011600		CCACATCTTAAATGCTCCATCTTTGGCATAAGGTGTTTGTAAATAATATGCAGGGCATTT
A_21_P0003516	0.996	0.017047	2.46541	-4.25	0.626	0.626	A_21_P0003516	DA318686	CTGTTCAGCGTCTCAGCATCACACAAGAGAGAAGAGACAATCACATATTCACAAGAGAAG
A_33_P3398386	0.996	0.017076	2.46472	-4.25	0.509	0.509	A_33_P3398386	NM_001197296	GGAACTTGTTCAGCCCTGAAATTTCATGATGTTCTAGATGGGAAGTTTTAATTCCATAAA
A_33_P3582789	0.996	0.017086	-2.46449	-4.25	-1.07	1.07	A_33_P3582789	AK126075	TCACATCTTCACTTTGGAAAAGTGAAAGCGGAATACCTGGTTATCCGGAGGTCACTGTCT
A_23_P17190	0.996	0.017123	2.4636	-4.25	0.611	0.611	A_23_P17190	NM_006063	GCTGGGATGTTGAAGGAAATACGTTATGCTTCAGGAGCTAGTTGCCTAGCAACACGTTTA
A_21_P0011034	0.996	0.017124	2.46358	-4.25	0.703	0.703	A_21_P0011034	XM_002343151	GCAACTGACAGAGGAAGTTCAATCTAAGGCTTTCTTTCTCTTATCTAATGGTTATCAAAG
A_21_P0012059	0.996	0.017128	2.4635	-4.25	0.704	0.704	ens|ENST00000458359|linc|TCONS_l2_00015738		TCATATCAGGGAAACTGTATATTTCCCAGCCAGGAATAAACATTCTTGCTTTCAAGTCTC
A_24_P937317	0.996	0.017129	2.46347	-4.25	0.599	0.599	A_24_P937317	NM_001014336	GATGAGATCATAGAGCACCTCGACAAACTCATATTTCAAGATGCACCAGAAACAAACATT
A_21_P0007058	0.996	0.017172	2.46246	-4.25	0.687	0.687	A_21_P0007058	AA398971	GACGTCCCATAGTTCTGCTTGACTAAGGTTTAATGAAGTTAATGTTCATACTTTCCACTC
A_21_P0007255	0.996	0.017201	2.46178	-4.25	0.665	0.665	linc|TCONS_00019433		CTAAGTGAGGCTTCATTAAGGAACCCCAATTTCATTATGTTATGAGCCCTGATTTAGTCA
A_24_P941896	0.996	0.01726	2.4604	-4.25	0.565	0.565	A_24_P941896	NM_017551	GGAGAAATACAAAGTCCTATTGATTGCTTCTTCTATAGCCTTGTAGAGTTTCTAGAGAGA
A_33_P3385161	0.996	0.017262	2.46035	-4.25	0.666	0.666	A_33_P3385161	NM_001171183	GCTGTATACAATCATCTACACTGACAAATTACAGAAGAGGCAGAAAACAGAGGAGAAAGA
A_32_P203404	0.996	0.017285	2.45983	-4.25	0.581	0.581	A_32_P203404	NM_001044369	GGAGATGAAGACTGCAATTTCTTTGACTGTTTTTCAAGATGTGATTTACGAGTCAACAAA
A_21_P0002963	0.996	0.01732	2.45902	-4.25	0.504	0.504	linc|TCONS_00006034		AGAAGTGCTTGCACACGCTCTACTGATGGGGAACTTAACACTTCATGATGTCGTAACAAC
A_33_P3283964	0.996	0.017322	2.45897	-4.25	0.58	0.58	A_33_P3283964	NR_033740	AGTACTTAGGAGGAACAGATGACCCTGTCAAGAAGAAAGACCTGTTCCTGGACTTAATGG
A_21_P0014005	0.996	0.017342	2.45851	-4.25	0.631	0.631	A_21_P0014005	XM_003403442	AATCTTTGCAGACAAAACGCCAGAACAGATACATGGAAGAACCGGTGTGAGAGCATACAC
A_21_P0008892	0.996	0.017377	2.4577	-4.25	0.625	0.625	linc|TCONS_00024294		TATCAGTAGTGTCTTTAGAGGTTATAGAAATAAATTGTCTATTGAGTATGGCAGTCCTCC
A_21_P0003341	0.996	0.017474	2.45546	-4.25	0.503	0.503	ens|ENST00000499715|ens|ENST00000514290|linc|TCONS_00007492|linc|TCONS_00007491		CCTGCATGAAGCAAAAACTGGAAACAAATAAAGGAGAGTATGGTGACTTTGCACTAAGTT
A_33_P3356877	0.996	0.01751	2.45463	-4.25	0.593	0.593	A_33_P3356877	NM_001001961	GGGAAGAAAAATTGCAAGCATTAGACAAGCTCATTTCTCTGTTTTATGGGGTAGTGACAC
A_24_P297551	0.996	0.017543	2.45388	-4.25	0.559	0.559	A_24_P297551	NM_178539	TCTATTAGTTTGTGACAATATTCAAAGGCCAAAACACTACTCAGACACTTTCCTGGGAAG
A_33_P3390017	0.996	0.017572	2.4532	-4.25	0.633	0.633	A_33_P3390017	NM_207445	CTGATTTGCTCATTCCACAGTGTATATACATGTATCAAAAAGTCACATTGTACCCCATAA
A_33_P3222451	0.996	0.01761	-2.45234	-4.25	-0.533	0.533	A_33_P3222451	AK074097	CACGGATGACACCAGCGATGAGAGAGTCTCGGTCCTGATACTTCTTAGCGCTGGTGTGCA
A_23_P30554	0.996	0.017618	2.45215	-4.25	0.621	0.621	A_23_P30554	NM_001034837	CTTCTTGAGAGAGACAAGATGAAATTTGAGTTTGTTTTGGAAGCATGCTCATCTCCTCAC
A_21_P0010994	0.996	0.017626	2.45196	-4.25	0.537	0.537	linc|TCONS_l2_00004724		ATGTGATACCAAGGTGAATTATTCTGTACAACTGCTTATGCAGGAAAACTTTCCTCCCGG
A_21_P0006443	0.996	0.017662	2.45113	-4.25	0.495	0.495	ens|ENST00000453902|linc|TCONS_00017043		GGAAAGACTGTAAGTGTCTTGACACTGAAATTTTCTCTTGTAGGTGTTCCTGGACAGCAA
A_21_P0003829	0.996	0.017697	2.45035	-4.25	0.641	0.641	A_21_P0003829	BX099393	GGGATCACAGAATGCTTGCTCAATCAACTTTGCTCATCCAAAATCACAAAAATCGCCTCA
A_23_P84118	0.996	0.017698	2.45033	-4.25	0.633	0.633	A_23_P84118	NM_004934	GAAGCTGGACACAGCTCCTGTAGAAACAAGTGCCCTTTTCATGATCGAAACTGGGTTATT
A_21_P0014216	0.996	0.017706	2.45015	-4.25	0.72	0.72	A_21_P0014216	XR_108890	TCAACCAGAACAACATTGATTCGTTAAAAGGTGCATGAATAAACTTGACTCTGGAAACAA
A_23_P81103	0.996	0.01775	-2.44913	-4.25	-0.723	0.723	A_23_P81103	NM_003013	ATAACCTACATCAACCGAGATACCAAAATCATCCTGGAGACCAAGAGCAAGACCATTTAC
A_24_P194081	0.996	0.017807	-2.44784	-4.26	-0.433	0.433	A_24_P194081	NM_144779	GAACGGATGGGCCTCTAGTGACAGATCCAGAGACACACAAGAGCACCAAAGCAGCTCATC
A_19_P00322523	0.996	0.017829	2.44735	-4.26	0.64	0.64	A_19_P00322523	BC101438	GGCAGACCAACTCCTCAGAAAACATTATTCTTTGACATCAATATGTTTTGCACAAAATTG
A_33_P3288969	0.996	0.017845	2.44698	-4.26	0.578	0.578	A_33_P3288969	XR_132793	GAACCTGGAAAATCACTGTACACTTATATAAGTACCACTTACTTTGTGGCATGAATAAGT
A_33_P3246970	0.996	0.017899	2.44577	-4.26	0.898	0.898	tc|THC2548885		CTCTTCTGTGATTGATGCTTTCTAGTGTTCATGAATACAAGAGCCAAAAATCTTCACATA
A_21_P0006219	0.996	0.017906	2.4456	-4.26	0.635	0.635	linc|TCONS_00016145|linc|TCONS_00016146		AAAGGTCCAGCCTGATTTTGAAATTTGAAGACAAATTGATAGGTGGAAACACGATTCAAG
A_23_P72912	0.996	0.017936	2.44494	-4.26	0.764	0.764	A_23_P72912	NM_004858	GAATCCCGAGGGTTATATTTAGGAGCTGGGAAGATTACCCCCAAAGATGTTCTCAGCTAA
A_33_P3287399	0.996	0.017948	2.44467	-4.26	0.63	0.63	A_33_P3287399	NR_024457	CAGATATTTAGATAATATTTTCCCAACTGCCTGGAGCATTAGGTTAGAACTAGTGAGATA
A_33_P3886737	0.996	0.017955	2.44451	-4.26	0.476	0.476	A_33_P3886737	BX648586	CCTTTTTCTATCCCAAGAGCTGTGCCTCAGGGATGTAATAAAATAAACATACAAACTTTC
A_23_P146946	0.996	0.017977	-2.44401	-4.26	-0.811	0.811	A_23_P146946	NM_001323	TCAGCTCCTAAAGCACAACTGTGTGCAGATGTGATAAGTCCCCGAGGGCGAAGGCCATTG
A_33_P3406796	0.996	0.018	2.44349	-4.26	0.655	0.655	ens|ENST00000511256|ens|ENST00000507035|tc|THC2659841|tc|THC2680282		GGCTTTTTCTTCCCAGGAGAGAAACCCCAATTCCCTTCGTAACGTCCAATAAAGACATTC
A_33_P3314356	0.996	0.018026	-2.44291	-4.26	-0.692	0.692	A_33_P3314356	AF351614	GAGTCCAGCGGTTCCTATCCTGGACTACGGGAAGGTTCCCACATCTCTTTGTCCCATTAG
A_24_P309095	0.996	0.01803	2.44284	-4.26	0.764	0.764	A_24_P309095	NM_005045	AACTAATGACAAGTGACTTATTTGCTCATAAGTAAATGTCTTCATGTTGATGTGTCCGTG
A_21_P0001248	0.996	0.018057	2.44222	-4.26	0.618	0.618	ens|ENST00000430542|linc|TCONS_00000770		AAGCTGTGGCTGTATTATAGGCCCTGGGTTAAATAAAAGCAAACCACACTCTTTGTTCAA
A_23_P368773	0.996	0.018064	2.44207	-4.26	0.574	0.574	A_23_P368773	NM_152476	TGTGAAAAGGCTTACAGTAGGTCTTGTGTACTAACTCAACACTTAAAAACTCATGCAGCA
A_33_P3270136	0.996	0.018103	2.44119	-4.26	0.653	0.653	A_33_P3270136	XR_109613	CAATGGTTTAAAAAATTAAAATTAATTTTAAAAGTCCATGAACAAAATATAAACATTTAA
A_21_P0003637	0.996	0.018108	2.44107	-4.26	0.649	0.649	linc|TCONS_00008198		GGGACTGAAGGAACATGTGGGAGCAGACACAGAATTTGTTTGTAAATTTGAATAAAATAT
A_21_P0003932	0.996	0.018114	2.44094	-4.26	0.713	0.713	A_21_P0003932	AK001582	CTGGTCTTAAAGACAGACCTGCAGATTCCTGAGCTAAATAAAAGTTTATTGTTGAAAGGC
A_24_P458479	0.996	0.018173	2.43963	-4.26	0.643	0.643	A_24_P458479	BC119676	GATCGCCTCTAAGGATACTTAGTGGAAAAGGAACCAAATTCGGGATGGTTCTCCTTGCTT
A_21_P0001607	0.996	0.018216	2.43868	-4.26	0.626	0.626	linc|TCONS_00001765		AAATGACAGCTAGAGGTTGGAGCAAACCTATGAGTTATGAGAGAAGTAGGAAGGCAGCTC
A_23_P381489	0.996	0.018231	2.43835	-4.26	0.541	0.541	A_23_P381489	NR_026863	AAGCCCGATGGGAAAGAATGTCTGGGAAGGACGTCATGCCCGAGGCTTGCGTGACAGTTT
A_23_P319466	0.996	0.018257	-2.43778	-4.26	-0.855	0.855	A_23_P319466	NM_020377	GGCAAATAGCAAAAGTTGTTGCACTCCTGAAATTCTATTAACATTTCCGCAGAAGATGAG
A_33_P3321622	0.996	0.018261	2.43768	-4.26	0.582	0.582	A_33_P3321622	AL136902	TTTCTAGATGAAGAGGACTACTGGTTTCTCCTTTTTACGGTAGGAAGGACTTTGGGTTAG
A_33_P3216718	0.996	0.018282	2.43722	-4.26	0.679	0.679	A_33_P3216718		GTGTTGGTTACCTACGCATCTGTCACCACTTTGAAAAATCTACACAGTCAATGGATATGA
A_21_P0000048	0.996	0.018306	2.43668	-4.26	0.634	0.634	A_21_P0000048	NM_001164542	TCCCAGTCATCAGAATCTGTTCCTAATTAAGGCAACAAGTACTAGAGTGGAATATGCGCT
A_33_P3282454	0.996	0.018315	2.4365	-4.26	1.12	1.12	A_33_P3282454	NM_000338	GGCTTGATTTTTCTCCTTGACATGTTTTGACTGTTCATTCTAACTGAAAACATATATGGG
A_21_P0012800	0.996	0.018318	2.43642	-4.26	0.709	0.709	ens|ENST00000513895|tc|THC2751822|linc|TCONS_l2_00022000		TGTGCCTGGCTTCATTAAGGAATCCTCATTTTTGTAGCACTCATTAAAACTGACAACTTA
A_21_P0004171	0.996	0.018344	2.43585	-4.26	0.6	0.6	A_21_P0004171	DA094416	CAAACAAAACATGATAAACCATGTAGTGAAGAAGTTAGGCATCTGGATCTGGAATCAGAA
A_21_P0000384	0.996	0.018352	2.43568	-4.26	0.507	0.507	A_21_P0000384	NR_003066	TACACACTTGCCCTCACTTAGACTATAGTTCACTGATGAGAGCATTGTTCTGAGCCAGTC
A_21_P0006448	0.996	0.018354	2.43562	-4.26	0.664	0.664	ens|ENST00000437466|linc|TCONS_00017055		ATTCGGGACAAAAGGCACAGTCAGTGGGAAAATCTGATTTTCAATCATTTAAAGGGTATT
A_21_P0000703	0.996	0.018367	2.43535	-4.26	0.627	0.627	A_21_P0000703	NM_001204221	TGCCTCCCACAGAATCTATTTCTGATGAATATGAAAGGAAGATTGTTCTTCCATGTTGGT
A_23_P161352	0.996	0.018371	2.43524	-4.26	0.389	0.389	A_23_P161352	NM_014241	TTCTGTGATTGTGACTGGGGTCCAAGTGAGTTCAAGAATCTTTATGGTGTGGCTCATTAC
A_21_P0013929	0.996	0.01839	2.43483	-4.26	0.431	0.431	A_21_P0013929	XM_002342351	ACAAGAATATATCCAAGAGTAAAATGGTCACGAGGGGGACCGTCTGTGGCTATAATGACC
A_21_P0012194	0.996	0.018428	2.434	-4.26	0.66	0.66	A_21_P0012194	CN276490	AACTTGCATGGATGCTCTGAAGCAACTTTGAGGTCTCCTTGATGAGGAAAGTTGGCTCAA
A_23_P44436	0.996	0.018492	2.43259	-4.26	0.647	0.647	A_23_P44436	NM_019617	TTAGTCATCTGAATATGCTGTGCAGAAAAAATATGGGCTCCAGTGGTTTTTACCATGTCA
A_21_P0001534	0.996	0.018593	2.43039	-4.26	0.699	0.699	linc|TCONS_00001563		AGAACTCCAGATGTCAAAACAGATTTGTGTTGTGTTTCTATGCTAATACATCTCTGCAGG
A_33_P3406636	0.996	0.018603	2.43017	-4.26	0.574	0.574	A_33_P3406636	NM_152283	TGATATATGTGGGAAGTTATAGTGGCACATCCCAGAAGAGAACCTATGAGGGAGGGAATG
A_23_P88691	0.996	0.018625	2.42969	-4.26	0.498	0.498	A_23_P88691	NM_000745	TAGCCCAGGTTCTTGATCGGATGTTTCTGTGGACTTTTCTTTTCGTTTCAATTGTTGGAT
A_33_P3382860	0.996	0.018625	2.42969	-4.26	0.783	0.783	A_33_P3382860	NM_005440	CTGTTTCCTTCACAAATTAGACATTGGTTTGGGAAACAATGTAGCCTCGTTAAACATTTA
A_33_P3254761	0.996	0.018711	2.42782	-4.26	0.58	0.58	tc|THC2688558		ACTGTGATCTTCTTAGTGCATCTCTACTTCCTTTCGGCTGCAGAATAATACTTCTTTTTC
A_23_P144746	0.996	0.01872	2.42763	-4.26	0.63	0.63	A_23_P144746	NM_182594	TGTATGGAAGACCTTTGAGACTGAGTAGATGAATTATTGAATGTGAGATAATCCGTTCTA
A_21_P0002005	0.996	0.018773	2.42649	-4.26	0.623	0.623	ens|ENST00000456028|ens|ENST00000455317|tc|THC2732011|linc|TCONS_00003177		ATTCTGGCTAAGAAAGTTTCATGAGAAGTTTTACAGAAAAATGTGAACGGAAGACAGAAC
A_33_P3209696	0.996	0.018786	-2.42621	-4.26	-0.982	0.982	A_33_P3209696		TTATGTGGCCCAGAGCCTGTACCAGGGTGCCAATACCCAAGCCAAACGCCATGGCAATCT
A_23_P253484	0.996	0.018806	2.42577	-4.26	0.77	0.77	A_23_P253484	NM_016228	ATCATGCTGCTCATGGATTTTTCCAATAAATTTCTTGTTTTGGCAGGAAGAAATGAACAC
A_21_P0004632	0.996	0.01882	2.42546	-4.26	0.495	0.495	A_21_P0004632	BG576820	TGCATCCTGTACTGTTTACAGCCTTATCTCCAACTTTTGCAGAGTCAAGAATTTAAAAGC
A_21_P0001101	0.996	0.018824	2.42539	-4.26	0.64	0.64	ens|ENST00000449215|linc|TCONS_00000471		TTCTTATTCATGACCTTCATCTACCTTCCCTTTCATCAAGTAAATGGAAATGTGTCATTC
A_19_P00317054	0.996	0.018854	2.42474	-4.26	0.616	0.616	ens|ENST00000456253|tc|THC2665784|linc|TCONS_l2_00019763|linc|TCONS_l2_00018462		GACCTCTACATTCTTGAAATGCTCTTCTCATGGGAGACATTAAATAAGCTTTGAATTAAC
A_24_P522998	0.996	0.018911	2.42351	-4.26	0.664	0.664	A_24_P522998	NM_001002912	GCTACAGAGCACTTTGAATACATCACACCTTATAGGAAAGATAGTAAATGTATTAATCCC
A_23_P63209	0.996	0.01895	-2.42267	-4.26	-1.13	1.13	A_23_P63209	NM_181755	TGGGACTGTTCTGTCTCATGTTTATCTGAGCTCTTATCTATGAAGACATCTTCCCAGAGT
A_21_P0007328	0.996	0.018953	2.42261	-4.26	0.674	0.674	linc|TCONS_00019593		TGGGCCCATTTTACAGAAGAAGGAAAACTCTTGAGGTGGTTAAGTGAATATAGAAATTTT
A_23_P125042	0.996	0.018959	2.42249	-4.26	0.626	0.626	A_23_P125042	NM_013360	GGCTAGATTTGCATAAGCATCAGATGATTTCCCATATGGGACAGAAACCATATAATTGTA
A_24_P296907	0.996	0.018966	2.42234	-4.26	0.61	0.61	A_24_P296907	NM_152658	GATCCCCAGTGCATAAGGATCAAGACAGACAATGTCGAGGGACAAAAGATAGAAGATGGA
A_21_P0013041	0.996	0.019006	2.42147	-4.26	0.601	0.601	linc|TCONS_l2_00024454		TCTTAACATAGCCAACAGCAAGTCAACATCAGCTTTGCAGAGAAAAGCAGGGATGCGTGT
A_21_P0009049	0.996	0.019038	2.42079	-4.26	0.495	0.495	linc|TCONS_00025036|linc|TCONS_00024701		TGGGTCTTTTCCCAAAGTGTTTTGAAATGATTTTATCCAACATGGATGTCTTGATCCAAG
A_21_P0014215	0.996	0.019043	2.42069	-4.26	0.634	0.634	A_21_P0014215	XR_108888	TGTGTGACTGCATAACAACGGGTTACTCATTTCCTCTGGAAAACTTCACAGGGCCTCTTT
A_21_P0002246	0.996	0.019087	2.41975	-4.26	0.487	0.487	linc|TCONS_00003748		TTCAGAGCACGGCGAAGATTTAAAAGAGGGATGTTCTTTGCTGTAAAAATACATACACAT
A_21_P0001062	0.996	0.019091	2.41967	-4.26	0.767	0.767	A_21_P0001062	BC040896	TTTAGTTATTGCTATGCTTCCTCTCATGCTGCTATCCGAGGGAGAATGGAACTGTTGGTT
A_23_P215997	0.996	0.019121	2.41903	-4.26	0.459	0.459	A_23_P215997	NM_000498	TGAGGATCAGAGCGTTTGTTCCCCCATGAAAGGGGAAATACTTAGGTAATCATTCCAGGT
A_23_P253350	0.996	0.0192	-2.41736	-4.26	-0.858	0.858	A_23_P253350	NM_020130	TGAAAAAGTGCACCACATGGATGTTAAGTAGAAATTCAAGAAAGTAAGATGTCTTCAGCA
A_19_P00315791	0.996	0.019215	2.41705	-4.26	0.516	0.516	A_19_P00315791	NR_034007	GGCATTCGATGTCAGGCCATGGCTGAGCATCCATCCTCTCTATGCTAATTTTTTCCAAAA
A_32_P86067	0.996	0.019222	2.4169	-4.26	0.55	0.55	A_32_P86067	NM_003412	GAGATCAGCTTGTCTGATAACCTGATATGAGTGTGATAATGATAAACATGATAATAGTGG
A_21_P0005211	0.996	0.019257	2.41615	-4.26	0.675	0.675	A_21_P0005211	AA252637	AGTTTCAGTAGAAGAAACTTCACCTAACCTCTTTAATTCCAACAGTTCTTGAATTTCCTG
A_21_P0012684	0.996	0.019278	2.41571	-4.27	0.656	0.656	ens|ENST00000515354|linc|TCONS_l2_00021317|linc|TCONS_l2_00021316		AGTGCCAAGATCTCACACATTCGCCTCAGTATGAACTGTATCAAATACCAATTTATAAAG
A_21_P0003795	0.996	0.019312	2.41499	-4.27	0.52	0.52	ens|ENST00000508977|linc|TCONS_00008644|linc|TCONS_00007898		TTAATGGATACCAAAGTTTGGAAGAGACAGCACTATCTCACTGTAACTTGGAACTGAACC
A_21_P0014153	0.996	0.01932	2.41482	-4.27	0.629	0.629	A_21_P0014153	XR_108616	ATTGCATCTAAAACCATGTGGCAGAGGGAGAAACAACAGACAGGACATCCTGAGAAGACT
A_33_P3406196	0.996	0.019324	2.41474	-4.27	0.548	0.548	A_33_P3406196	NM_002262	GGGACCTTAGGGATAATATGCCTTTCGTTGATGTCTACGTTGGGAATTTTGTTGAAAAAT
A_21_P0002108	0.996	0.019349	2.41421	-4.27	0.546	0.546	ens|ENST00000417715|linc|TCONS_00003411		GCTTTCCCAAAATGCCCATAAGCCAAAGATTTCATGTGTTATTTCTGTAATTTGGTAGTT
A_33_P3389298	0.996	0.019392	2.41332	-4.27	0.54	0.54	A_33_P3389298	NM_001099438	GGGAAAGCCTTTACTGTTTATGGACAACTTATTGGACATCAGAGTGTTCACACTGGTGAG
A_23_P46947	0.996	0.019397	-2.4132	-4.27	-0.872	0.872	A_23_P46947	NM_020348	GCCACAGCGTGTGGAAGTAAAGACTTTGGAGCTAGAGATGCCTTTTCCAGCAATGATTAT
A_21_P0009691	0.996	0.019405	2.41303	-4.27	0.679	0.679	linc|TCONS_00026943		GGTGTAATTTGTCCAGAGAATCTCAACTGAGAATAAATTCCAGAGAAGGAGGAGAAAGAA
A_23_P100056	0.996	0.01945	2.41209	-4.27	0.657	0.657	A_23_P100056	NM_194272	CCCTGTCAGATAAGTTTAATGTTTAGTTTGAGGCATGAAGAAGAAAAGGGTTTCCATTCT
A_23_P316460	0.996	0.01948	-2.41147	-4.27	-0.697	0.697	A_23_P316460	NM_138434	TAGTTTGACATTTTTCCCTCTTTTACATTGAGATCATACCCTAGGTACTGTTTAGTATGC
A_21_P0002662	0.996	0.019511	2.41082	-4.27	0.567	0.567	linc|TCONS_00005162		GCAGCTGTACGGAGCTCCGTTACTCACTATACAAAGTAACATTTTATCACACAATAAAAG
A_33_P3383184	0.996	0.019565	2.40971	-4.27	0.731	0.731	ens|ENST00000394967		GGAAGTCTAGCGACAGTTTCTCTGTATTTCATAACATCTGTATAAATAGGGTTCAAAAGA
A_23_P419202	0.996	0.019667	2.40757	-4.27	0.385	0.385	A_23_P419202	NM_033160	TTTCATTAGGCTCATAGTTTGTGGAAAAATCCCAATATGCCGTTTATTCAGGTGGGGCTG
A_21_P0006020	0.996	0.019674	2.40743	-4.27	0.708	0.708	A_21_P0006020	AA421074	CAGATGACCTACAGGATTTCTGTTCCTTTCCAGCTTTTTATTTTACCATTGATGCTTCCT
A_19_P00317277	0.996	0.019712	2.40665	-4.27	0.595	0.595	A_19_P00317277	AK055877	CTTATCTCCTTCTGGGACCAAATTCCAAATTCCTAAAGAAAAAACAAACCAAAAACGGAT
A_21_P0008904	0.996	0.019749	2.40588	-4.27	0.596	0.596	linc|TCONS_00024325|linc|TCONS_00024326		GTAGGAATTGTTGAACATCTTACCATTTAATCCAGAAGTTATGTCCTTTAAGGAATCGAC
A_21_P0002224	0.996	0.019765	2.40557	-4.27	0.556	0.556	linc|TCONS_00003701		TATCCAAGAGGAAGTCAGTCCTCTGAAGACCAAGTTTGCGTACTGGACAATTTGAGCTGA
A_21_P0008322	0.996	0.019767	2.40551	-4.27	0.66	0.66	ens|ENST00000554829|tc|THC2733439|linc|TCONS_00022476		AGAATTCACAGAGTGAAAAGAGGAGAAAGAGTGCTCTAAAATATCACCAATGGACTGCAA
A_23_P66530	0.996	0.019829	2.40424	-4.27	0.649	0.649	A_23_P66530	NM_017533	TAAATCAGGTGAAATCTGAGATTGACCGAAAAATTGCTGAAAAAGATGAAGAACTCGATC
A_33_P3306843	0.996	0.019846	2.40389	-4.27	0.627	0.627	A_33_P3306843	NM_001102657	GTCTTAAAACAAAATTCAATGTGGAAAAGCCTTTAGATGTTCTCCTAACTTCTGGGTTCA
A_33_P3295029	0.996	0.019896	2.40287	-4.27	0.529	0.529	A_33_P3295029	NM_207335	TAGATCATGGAGTGCAAGATTGAGGGAAAAGAAAAATACCAACATAGCTTGAATTTACTG
A_21_P0006189	0.996	0.019914	2.40249	-4.27	0.544	0.544	linc|TCONS_00016095		TTGGCTTCAAAAACTCCCTTGTAACACATGTACATTAAAATTTTGTCGTAGAGCTGTTCT
A_21_P0008216	0.996	0.019942	2.40191	-4.27	0.648	0.648	tc|THC2577843|tc|THC2745264|linc|TCONS_00022117		CAAGTTCTGGACTGCCGTCAAGTTAGTCAAGTTTTAAAAATATGGATGACGATATGACCA
A_21_P0006022	0.996	0.019986	2.40103	-4.27	0.684	0.684	ens|ENST00000436084|tc|THC2742550|linc|TCONS_00015700		GTGACTCCTGGGTTTTGAGCTTTTGTGAAGATAACAAAAGATGCCTCTTGATTTTAATTT
A_21_P0013827	0.996	0.020001	2.40072	-4.27	0.624	0.624	linc|TCONS_l2_00030573		CATGGATGTTCTAGTTTTCAGTAGCTCAAACAACTGGTTTTGCTAAAGTTCATTACACAA
A_33_P3405193	0.996	0.020016	2.40042	-4.27	0.746	0.746	A_33_P3405193	BC029878	AATTGGTTACGTCAGGCAGACAGGCCGAAGAACCAATCACGACGCTGTGCTCAGAAGCCG
A_21_P0013092	0.996	0.02003	2.40012	-4.27	0.586	0.586	linc|TCONS_l2_00024914		TTCTCTGGTGACTTAACTATAATCTCTTGCTGGCAGCACACCGAAGGTTGTGAAAAGACA
A_24_P388433	0.996	0.020047	-2.39978	-4.27	-0.786	0.786	A_24_P388433	NM_002718	ATTCCATATATCTTCCCTGCATCTTGTCACTGTGTACCATTCAAAGTGTTTATAAAACTC
A_21_P0000912	0.996	0.020049	2.39974	-4.27	0.695	0.695	A_21_P0000912	AK097571	CTGGGTTCACTACCTTATTTGGGGGAACATATACCCATAGCTTTCTTTTTGTTTTATTTT
A_33_P3363933	0.996	0.020054	2.39963	-4.27	0.478	0.478	A_33_P3363933	NM_001004310	GCGCCGCTAGTCATATACAAATATAGCACATACAATTATGTACAGTACACTATACTTGAT
A_21_P0003701	0.996	0.020055	2.39963	-4.27	0.747	0.747	A_21_P0003701	NR_033869	TATACGACTGGGGACACATGTCTTAGAAGCACACTCATTAGATAAAGTGTCGCATACTCT
A_21_P0008283	0.996	0.020066	2.39939	-4.27	0.418	0.418	A_21_P0008283	AX721190	CTACTGAGATATTTTGCAGAAAAAGGAAGAGATGTCTTCAGCTCAAATGCTATCAAACTT
A_33_P3219950	0.996	0.020092	2.39887	-4.27	0.547	0.547	A_33_P3219950	AK311212	GGATAAAGTTCCTTAGTCAAAAGCAATGAAGACCTGACCTAATCTGTAAGGCAAAATCAA
A_21_P0011032	0.996	0.020139	2.39791	-4.27	0.713	0.713	A_21_P0011032	BC022056	GAAAACGAAAGCATTAGTGCATTTTGATTTCTCTTTGATCTCCTTAAGGGCCACATTTTG
A_21_P0005397	0.996	0.020151	2.39766	-4.27	0.567	0.567	linc|TCONS_00013523|linc|TCONS_00013521|linc|TCONS_00013522|linc|TCONS_00014171		GCCATTCTTTTCCTGCAAAGATCCTAACTGAATGAGATAACTACTTCATAAGCTATTTGT
A_24_P136029	0.996	0.020188	2.39692	-4.27	1.02	1.02	A_24_P136029	NM_000338	TACTATCTTATTTCCAGAAGTTTAGGGCCCGAGTTCGGTGGGTCAATAGGCCTGATCTTT
A_33_P3262769	0.996	0.020236	2.39594	-4.27	0.554	0.554	A_33_P3262769	BG204542	GAACGACAATTAAAGCACCACTTGAAAAGTCTGTTTTCCTCACATATTTGTTTTCTTGCT
A_33_P3226367	0.996	0.020255	2.39557	-4.27	0.724	0.724	ens|ENST00000532760		GGCTTCTGGCTTAATTGAAGCATTTAGATGGGTTGGGAGTGATAATATTAAAAAGATGAT
A_21_P0012731	0.996	0.020281	2.39503	-4.27	1.02	1.02	A_21_P0012731	AF088011	GGCTTATAAGAATATCAAGACCCCAATGTTGTACTTATGGTTTGACTTTATATCTCTGAC
A_21_P0003874	0.996	0.020306	2.39454	-4.27	0.787	0.787	linc|TCONS_00008975|linc|TCONS_00008974|linc|TCONS_00008976		GGTGTCTGTGAACTCAAGAGAAGCCTTTCATTCTAGACATAGTAGTTATTTTCTAAATCA
A_23_P217088	0.996	0.020308	-2.3945	-4.27	-0.451	0.451	A_23_P217088	NM_000476	CCAGCGGGCGTGTGGACGACAATGAGGAGACCATCAAAAAGCGGCTGGAGACCTATTACA
A_33_P3322085	0.996	0.020311	2.39443	-4.27	0.6	0.6	A_33_P3322085	NM_001102651	CAATGAATACAAATCAAATAGCACCCAAAATTGTGAAGGATACGGAACCTCATTGATGAG
A_21_P0006907	0.996	0.020322	2.39422	-4.27	0.495	0.495	linc|TCONS_00018328		TGAGATAAGTGGCACGTGGCAGAATTTCTACTTTGTAACTTTTGTACCTACTGAATTTTG
A_33_P3364190	0.996	0.020323	2.3942	-4.27	0.694	0.694	A_33_P3364190	NM_001004491	AGGAGACTGTTGGGATATTGGATATGCTGTAGAAAATATGACTTCAGATCTCTGTATTGA
A_23_P501193	0.996	0.020373	-2.39319	-4.27	-1.73	1.73	A_23_P501193	NM_170741	TACCGCTGATGTTTGCCTTGTCAATATCAGAATAGGGGCATCAGTGTCCCGTGAAATACA
A_21_P0002928	0.996	0.020389	2.39288	-4.27	0.716	0.716	ens|ENST00000449023|tc|THC2680209|linc|TCONS_00005944|linc|TCONS_00005493		CCTACCATGTCCTGCAATCTAGCTTAAAGCTTACACTTTAAGAAACAGAATAACAAGAAT
A_33_P3239387	0.996	0.020403	2.3926	-4.27	0.605	0.605	A_33_P3239387	BC101032	GGAAACCTGTAATGATAGCACTTTGCAAAAATGGCTACTAAGAAACTATACAAGAATGGA
A_21_P0001882	0.996	0.02041	2.39244	-4.27	0.676	0.676	ens|ENST00000438443|linc|TCONS_00002940		TTGGTTTTCTGCCACTATATATCCAGTGGGAATCACACAGAGAATCAATTCATTACAATG
A_24_P276576	0.996	0.020489	2.39087	-4.27	0.581	0.581	A_24_P276576	NM_032738	TCTGCTGTCTAGATCAGGAATTTCTATCTGTTATATCGACCAGAATGTTGTGATTTAAAG
A_21_P0005862	0.996	0.020492	2.3908	-4.27	0.596	0.596	linc|TCONS_00015456|linc|TCONS_00015050		ACAGCTCTATGGCAAAATGACGATGTTCATTCCCAGCACAAAGGAGAGTACAGGAATGCA
A_21_P0001942	0.996	0.020602	2.38863	-4.27	0.68	0.68	ens|ENST00000419129|linc|TCONS_00003059		TTCTTACCCTATGTAGAATGTTATAGCCTGCTTTTAACATTTAATCTGCACCATGAGCAC
A_21_P0014914	0.996	0.020622	-2.38822	-4.27	-0.617	0.617	A_21_P0014914	XR_133034	CAATAATTTGAAGTCTAAGGATACAGCTTTCCCCACTGAAGAGGAAATGGATTCACTTTA
A_21_P0007945	0.996	0.020673	2.38722	-4.27	0.672	0.672	ens|ENST00000428761|tc|THC2694840|linc|TCONS_00021565		GATGACAAGGAAATCTAATCTGCTGAGTTATACTAAAATAAAATACCTTGGCCTGGGATC
A_33_P3271470	0.996	0.020701	-2.38666	-4.27	-0.883	0.883	A_33_P3271470	NM_001142966	AAGTAGACTTCATCATCATTGTTCCCAGATCGGAGGTGTTGGTTCAGCAAACTCTTCAGC
A_32_P160896	0.996	0.020709	2.3865	-4.27	0.283	0.283	A_32_P160896	NM_177478	CAGGTGAAGTCTATCAAAGAACTAGGTGACCACGTGCACAACTTAGTGAAGATGGGGGCC
A_21_P0005238	0.996	0.020782	2.38505	-4.27	0.662	0.662	ens|ENST00000424888|tc|THC2642326|linc|TCONS_00013019		CCTGTTTAATCTCTAGAAGAAATGCTGATAAAACTTGGAAATGTCGTAGCTTAGGTATCT
A_21_P0001425	0.996	0.020803	2.38464	-4.27	0.686	0.686	linc|TCONS_00001282		AATTCACTTACAGGTATTTCTTTCTCCATATTCAGCTTCAAATGGACTAGCTCAGAACTT
A_21_P0011157	0.996	0.020813	2.38446	-4.27	0.545	0.545	linc|TCONS_l2_00006987|linc|TCONS_l2_00006986		CCTGTTACCTGGACTAGGGCATTTCTGTATCAGATTAAATTTAAAGGTGTTTCAATAGTT
A_23_P91943	0.996	0.020928	2.38219	-4.28	0.578	0.578	A_23_P91943	NM_000882	CCCTTGAAGAACCGGATTTTTATAAAACTAAAATCAAGCTCTGCATACTTCTTCATGCTT
A_32_P78681	0.996	0.020943	-2.3819	-4.28	-0.743	0.743	A_32_P78681	BC043390	CCCTCACTCCACAAATGGGGTGATCAACACTTACTGCTTGCTCTTGTTCTGCTAATGATT
A_19_P00801597	0.996	0.02096	2.38156	-4.28	0.515	0.515	A_19_P00801597	AK056484	GGGGAAGTACTGGAAAAATAATGCTTTCTAATAAGCCCAATAGGGCTTTTGATTTGTAAT
A_21_P0005255	0.996	0.020967	2.38142	-4.28	0.668	0.668	ens|ENST00000446053|linc|TCONS_00013068		GGAGCCACTGGTCTAATGGAACAAATTGCATTGATTTACTTCCCTTAATATTACTATGTA
A_33_P3223318	0.996	0.020976	2.38125	-4.28	0.527	0.527	A_33_P3223318	NM_175857	GACTTGTGATGAAGTCATGGATATGTCTATCAAAATCTCAATAAATTTGTCTCAGCTGGT
A_21_P0010383	0.996	0.020981	2.38115	-4.28	0.506	0.506	ens|ENST00000442579|tc|THC2758501|linc|TCONS_00029480		AAAGAAATCTACCTATGCCACGATGCGGAGCATACTAATAAGCCCAGGGAAGAAGAGTCA
A_21_P0002230	0.996	0.021029	2.38021	-4.28	0.539	0.539	linc|TCONS_00002913|linc|TCONS_00003717|linc|TCONS_00002914|linc|TCONS_00004806		CCTTAGAAAGAATTTGAGGACTCCTCGGAAAATTGCTGAGTTGAGTAAATATTTCCTTCC
A_24_P940059	0.996	0.021029	2.38021	-4.28	0.81	0.81	A_24_P940059	NM_015553	CCCAGGGTTTTGTAATACATAATTGAAAATAAAAGTCCCTGAAACTAAATGTTTGCAGCC
A_21_P0005064	0.996	0.021033	2.38013	-4.28	0.615	0.615	linc|TCONS_00012300		GGGATAAAGAAAAGGAGCATGAATGTGATTGCAGCTACAGTATATCTAGAAGAGTCAATT
A_33_P3292158	0.996	0.02115	2.37786	-4.28	0.595	0.595	A_33_P3292158		GTTTATACAGTCATCAGGTAGAAGCCCTGAAAGAATTGCCATCGAGGATTCTAGAAAAAA
A_23_P62999	0.996	0.021172	-2.37744	-4.28	-0.741	0.741	A_23_P62999	NM_004455	CCCATCTCTTTCGCCTGCACACTTGGAACTCAGCAAGAAGGGACTGTTTCTAGGTGGGCT
A_21_P0013515	0.996	0.021182	2.37724	-4.28	0.6	0.6	linc|TCONS_l2_00028190		GAAACACAATTACAGTTAGAACATGAAAAAGATGAATGGGAGCAAGAACTCTCCACTTTG
A_21_P0009491	0.996	0.021221	2.37648	-4.28	0.594	0.594	A_21_P0009491	DB447146	CCCTCAAGAGATTTTATTTGACCAACATCAATTCAATGAAAGCTGTGATTAAGAGGTTTC
A_21_P0001916	0.996	0.02123	2.3763	-4.28	0.501	0.501	A_21_P0001916	BX101448	CTGGACTGTGGTATGGTCTCACACCACAAGAAGATTTAAGCAACCTTATTAACTTAATAA
A_21_P0005324	0.996	0.021235	2.37621	-4.28	0.649	0.649	ens|ENST00000435466|linc|TCONS_00014403|linc|TCONS_00013225		AAAGGGAATATTTCACAACCCCAATGGTGAAACGTCTGCCTATAGCCAACAATACAATCT
A_33_P3310981	0.996	0.021261	-2.37571	-4.28	-0.547	0.547	A_33_P3310981	NM_013250	AATCATCCCATGGAGTGATTATGACAAGGCTTACCGAAAGTGGACACCCTTCTTCAGATG
A_21_P0003606	0.996	0.021262	2.37569	-4.28	0.655	0.655	ens|ENST00000508352|ens|ENST00000507388|tc|THC2669712|linc|TCONS_00008059		GGAAAAAGAATCATCACCCTTGTTATCCCATGAAAATTCATCTTCTCCTTTTCAGCTGAT
A_21_P0005630	0.996	0.021272	2.37549	-4.28	0.602	0.602	A_21_P0005630	BC015157	GGGTCTCATCCATATTTCTTTGGATCCTTTTATCATTTTCCTGCATACTTTCACTGAGAG
A_21_P0003735	0.996	0.021309	2.37478	-4.28	0.772	0.772	ens|ENST00000507759|linc|TCONS_00008455		CTGAAATGCTGATTAAGCATTATGGGATTTAAGGTTTCCTGGCCAAGTCTGAGCTAAAAT
A_21_P0008631	0.996	0.021329	2.37439	-4.28	0.831	0.831	linc|TCONS_00023404		CTTTTGCTCTCTGTTAAAACCTTCATTCCAGGATGATCTACCTCGGGAGCACAGATTACA
A_23_P127760	0.996	0.021338	2.37423	-4.28	0.598	0.598	A_23_P127760	NM_017716	GTGTTTAATATCCTTCTCTTTTAGAGAAGTATTAGGTTTTGCCTCTACTGCTGTTATTGG
A_21_P0001735	0.996	0.021355	2.3739	-4.28	0.612	0.612	linc|TCONS_00002424|linc|TCONS_00001617		TTGACATGGAAGTACTTTAAAACACAAACAAGATTCAAGAGTAAACAAAGGCTCCAGCAA
A_21_P0005004	0.996	0.021397	2.37309	-4.28	0.663	0.663	linc|TCONS_00012089		TTAGAAAACCAAGATGACTGTTGGAATTTAAGCCCAAAATTACTCCAGCTTTGCAGATTG
A_21_P0008568	0.996	0.021408	2.37288	-4.28	0.6	0.6	A_21_P0008568	XR_109178	AGTATAAGAAGGTATCCTCCCAACGTAGAGGCACCTTGTGTTTCCAAAGTTTTAATTAGT
A_33_P3398722	0.996	0.021417	2.37271	-4.28	0.735	0.735	A_33_P3398722	BC030136	CAAACAATAGCATCTGGTGTCACAACAATGCAATAAAGTCACAAGTCTTGTTTTAGTGTT
A_21_P0009619	0.996	0.021419	2.37267	-4.28	0.406	0.406	A_21_P0009619	AK127565	GTGAAGGACTCTCTTGCTGCTGGACATACATGAAAAGCATCATCTGATCTGAAACGCAAG
A_23_P203773	0.996	0.021509	2.37095	-4.28	0.487	0.487	A_23_P203773	NM_080654	CTTTTTATCTTTATTGTTGAATCTAATGCCTAATGGTATTAATAAGAGTACTAAGTAAAT
A_21_P0002783	0.996	0.021514	2.37084	-4.28	0.615	0.615	A_21_P0002783	AK309088	GCTGGCAAGGAATTCAGATCAACATACCTCTCAAAAGAATGGAAGTCTCTTAAACTCAGG
A_23_P7212	0.996	0.021516	-2.37081	-4.28	-0.937	0.937	A_23_P7212	NM_000204	ACCAAAGTGGCCAATTATTTTGACTGGATTAGCTACCATGTAGGAAGGCCTTTTATTTCT
A_21_P0003228	0.996	0.021531	-2.37052	-4.28	-0.658	0.658	A_21_P0003228	AI796562	TCCCAACTGAGGCTCCGAGGTGCAGGAGCTCCGTCCTGTCTGTAAAACTCCCTCAGTTTT
A_21_P0006515	0.996	0.021552	2.37013	-4.28	0.568	0.568	A_21_P0006515	NR_038998	GAGCTCCATCATAGGGATTAACACTAATTAGAATTAAAGAACGTTTTTGTGAAAGTCAGC
A_23_P1863	0.996	0.021571	2.36976	-4.28	0.681	0.681	A_23_P1863	NM_001005323	CTTCATTGTATTCCTTCTCATCTATGTGACCTCCATAATGGGTAATAGTGGAATAATCTT
A_21_P0008021	0.996	0.021586	2.36948	-4.28	0.568	0.568	A_21_P0008021	BC034786	AGAAAATTCATCCAAATCTACATTGTACACTTGATGAGGCAGCCGATTGGCTGAGAGGCT
A_21_P0013294	0.996	0.021592	2.36937	-4.28	0.664	0.664	A_21_P0013294	DB027775	CCAGAACAACTGACATACAGTAAATACTTAACATGTAGCAGATTCTGCTGTGTTTTTTGA
A_21_P0001381	0.996	0.021606	2.3691	-4.28	0.625	0.625	linc|TCONS_00001181		AACTCTTCTGGATTTCTGTTGCGACTGATTACCATATAACGTCTCCTTTCCCCATAAGAT
A_21_P0005009	0.996	0.021613	2.36896	-4.28	0.741	0.741	linc|TCONS_00012104		TTGGTGCAGAGTGCTTTGTATGTAACATTAGTGAAATCGGCTTACTTCTCAATACAGTGC
A_23_P380208	0.996	0.021681	-2.36768	-4.28	-0.613	0.613	A_23_P380208	NM_024621	TGCATCAACGTGGCAGTTGCCCAAGCCAAAGAAAGGGAAAGTAGAGAAGTAACCACATAT
A_21_P0013744	0.996	0.021711	2.3671	-4.28	0.584	0.584	A_21_P0013744	BC031239	GGACAGGCATTGTAGATATGCTTTGATTATAGGGAAAAGAAAGTTTACCCATATATAGAC
A_33_P3293187	0.996	0.021718	-2.36697	-4.28	-1.39	1.39	A_33_P3293187	NM_007163	CGGAGAAGTTAGACTACTACTGGTGGCTTCTGTTTCCTGTGACCTTCACAGCCATGTCCT
A_33_P3382222	0.996	0.021725	2.36683	-4.28	0.499	0.499	A_33_P3382222	BF223582	GGGATGCAGTTCAACCCATAACAAGAATCATTGTTAGAAATGATTTTGCTTCTTCACTGA
A_21_P0007117	0.996	0.021764	2.3661	-4.28	0.542	0.542	linc|TCONS_00019038		CCCCCAAAGCACTTTGTGTGTGACAACTTCAAATTTTTGATAGAACTAGATGTTGAAATA
A_23_P92999	0.996	0.021768	2.36602	-4.28	0.59	0.59	A_23_P92999	NM_016279	TAATAACCAGTTCACCCTCTTTGCCTAACAATCTCGGAAGGAAAATATATCACATCAATA
A_21_P0013534	0.996	0.021769	2.366	-4.28	0.535	0.535	A_21_P0013534	NR_027424	ATTTCTATGTGGCTTCAGACACCAGAAATCTCTGTGATTTTCAGAAAGGCAGGGACAGCT
A_21_P0000908	0.996	0.021813	2.36517	-4.28	0.537	0.537	A_21_P0000908	NR_033981	TTGAACTCTACCCCTTGAGATATCCTGAGAAATAGGAATCTATGGTTCCTATTGTTTGGA
A_21_P0004619	0.996	0.021817	2.3651	-4.28	0.484	0.484	A_21_P0004619	AB016900	CCATTATAACAAAAGAGTAGCCAAAATGCTGTGGCATTCTTAGAAATGAAGAAAGAACTG
A_33_P3268612	0.996	0.021818	2.36509	-4.28	0.574	0.574	A_33_P3268612	NM_170743	ATTCTCCAAGGACTCGGGTTTCCTGGAAGAGCTCCCAGAAGATAACCTCTCCTCCTGGGC
A_33_P3230189	0.996	0.021861	2.36428	-4.28	1.21	1.21	A_33_P3230189	NM_032229	CTCCTCCGCAAAATCCTAGAAAGCTCATTCTAGCGGGAAATATTATTCACAGTTTAATGA
A_33_P3826455	0.996	0.021892	2.36369	-4.28	0.606	0.606	A_33_P3826455	AY328031	GAGTCAGCAAATTGTTTTCTCAGTACATTTCTACTCTGGTCCTTGTTTAATAAAACCTCT
A_33_P3245539	0.996	0.021976	-2.36211	-4.28	-0.492	0.492	A_33_P3245539	NM_006029	GAAAAATTGTCTGCTTATGTCATTCGTCTGGAGCCTCTGCTACAGAAGGTGGTAGAGAAG
A_21_P0012178	0.996	0.022063	2.36047	-4.28	0.851	0.851	linc|TCONS_l2_00017125		TAAAAAATTATTTCCAAAAGCCAAAAGATTAATCAAACTGGAATATTTAGAAATATTTAA
A_33_P3329587	0.996	0.022084	2.36009	-4.28	0.835	0.835	tc|THC2597436		ATACTGCACTTTACCCTGTGTAACCTCCAATGATCTTTGACCAAAAGCCAAATCTTTTTT
A_23_P139600	0.996	0.022096	-2.35986	-4.28	-0.587	0.587	A_23_P139600	NM_004658	ATTCTGTGGTTTGGAGGCTCCCAGAGACGTGCCTAGTCCTGTGTGCCTTGAGTCCAGAAC
A_33_P3342370	0.996	0.022104	2.35971	-4.28	0.588	0.588	A_33_P3342370	XM_001126459	ATTTAGCTGTTATATCAGAGCCTGATGTAAGGAAGAAGTAGAGGATGTGGCCATCTCTTA
A_33_P3316562	0.996	0.022137	2.3591	-4.28	0.554	0.554	A_33_P3316562	NM_182398	GCCAGCTGATCATCTTGAGGTTATATTTGTAAGTGTGAGAACCTTTTATGGAAAAAATAC
A_21_P0012819	0.996	0.022197	2.35799	-4.28	0.567	0.567	linc|TCONS_l2_00022098|linc|TCONS_l2_00021491|linc|TCONS_l2_00021492|linc|TCONS_l2_00021490		TAGGTAATACAGAAAAGTTATTGCCATTTTTCCTTCATCAGCCATGGCTGGGAGTCAAAA
A_21_P0002135	0.996	0.022277	2.3565	-4.28	0.819	0.819	A_21_P0002135	DB076017	TCACTGAAGCAAGAGAACAAATGGGGAAGATAATCTTTAAGAAAAAGCTCCAGACCATTT
A_33_P3312466	0.996	0.022304	2.356	-4.28	0.633	0.633	A_33_P3312466	NM_152547	GGGAGAAGGATACACCAAAAAACTAAGTGATTATCTTTGGATGGGAAAATGTTTGGTAAT
A_21_P0013733	0.996	0.022325	2.35561	-4.28	0.579	0.579	A_21_P0013733	NM_174937	TTGCTGCTAGCCAAAGAACAATTCAAGAAACTTCTAGATGAATCGAAAGTGTCTCCCAGG
A_21_P0005229	0.996	0.022337	2.35539	-4.28	0.943	0.943	A_21_P0005229	BC042682	CTTGTTCCTGAATGGACGCTTTCAGTATTTCTTTCTGAAGTCTGATATTTGCTATAGATT
A_33_P3340615	0.996	0.022337	2.35538	-4.28	0.649	0.649	A_33_P3340615	NM_000446	GCAGTCAGACTTACTTACTCCCATTTTCCCTTCGATATATGACTTTTTCTCAGTAAATAT
A_33_P3356230	0.996	0.022342	2.3553	-4.28	0.495	0.495	A_33_P3356230	NM_001004306	GCGAATGGCATTTTTACTTTTGTCAGCATTTACATAGCATTTAGCAATGCTATCTCAAGT
A_23_P59452	0.996	0.022358	-2.355	-4.28	-0.931	0.931	A_23_P59452	NM_001091	TGCACACCCACCTGATTGGCAACATACACACTCACTTGGTGCACTACCGCGTAGACCTGG
A_24_P337419	0.996	0.022362	2.35492	-4.28	0.522	0.522	A_24_P337419	NM_030953	TGGCCTTACGAAATGTTTTAATAGGCATTTCACTAATAGGGATCTGGAGTACAAGGAAAT
A_21_P0012755	0.996	0.022366	2.35485	-4.28	0.639	0.639	A_21_P0012755	XR_133383	AACCATGCCTTTGGATTTCTTCAGTTTCTAAAGGGGAACATCTTTTTAAAGCCTTTGTTG
A_23_P81590	0.996	0.02244	2.3535	-4.28	0.575	0.575	A_23_P81590	NM_000440	AAGTAGAAGAGTCATAGGATTTGAAAGCTGTTAGAGAATTTAGCTTCCAGGACTGTTCAA
A_21_P0012369	0.996	0.022506	2.35228	-4.28	0.676	0.676	linc|TCONS_l2_00018477		ATTTATTCCTAAGGGTCTCTTTGGAGAGCTCAAATTAAGGAGTGTCATCTCAGACAAGAG
A_33_P3374443	0.996	0.022529	-2.35185	-4.28	-0.792	0.792	A_33_P3374443	NM_024003	AACTTTGCTCAGAGGTTCCAGGGCATCTACCGCTGCTTTGCCAGCAATAAGCTGGGCACC
A_21_P0010728	0.996	0.022534	2.35176	-4.28	0.457	0.457	A_21_P0010728	NM_001244910	GCTCAGGCAAGGGAAAGCATCACTACACATCAGCAGGAATATCACAATACACTGTGAAAG
A_23_P380901	0.996	0.022549	2.35149	-4.28	0.669	0.669	A_23_P380901	NM_005048	TAACGACATGAAAATGCAAGTGTCAATGGAGTAGTTTATTACCTTCTATTGGCATCAAGT
A_33_P3365978	0.996	0.022575	2.35101	-4.28	0.604	0.604	A_33_P3365978	NR_002331	CAAAGTGCTTAATATAGTACACCTGGCATGGAGTGGTAACTCAATAAATAGATCTTTTGT
A_21_P0006676	0.996	0.022603	2.35051	-4.29	0.604	0.604	ens|ENST00000418426|tc|THC2776102|linc|TCONS_00017820		GTTTGTCTTCTTGGGGTAACTTGTTCATTCATATATGAATTGTCACCCATTCTATCAAAC
A_21_P0003347	0.996	0.022632	2.34996	-4.29	0.593	0.593	ens|ENST00000505636|tc|THC2692000|linc|TCONS_00007503		AGACAAGTCTGGTCAGCTTATTATATGGTATCAACAATTGGCTCAAATGGGAAGAGCAGT
A_24_P368735	0.996	0.022644	2.34975	-4.29	0.496	0.496	A_24_P368735	NM_173664	ACTACAGAATAACTGATATTCACCCACCAAACAGAAAAAGTGAAGGCTGGGTTTTTCCCC
A_33_P3353767	0.996	0.022645	2.34973	-4.29	0.523	0.523	A_33_P3353767	NM_001161498	TCCTTCATGACCTCCCAGCTGGATGCCAACAACATGGAGGAGCTAAAGGAGGTGGCCAAG
A_21_P0002485	0.996	0.02266	2.34946	-4.29	0.539	0.539	linc|TCONS_00004369		GAGCCAAAGTTGTTGCAGCAACTTTACAATTGCCTAAGTTAAAGTCGTTTTCAAATACTT
A_23_P369344	0.996	0.022691	2.34889	-4.29	0.7	0.7	A_23_P369344	NM_152610	GAAGGAGATGTGGCAATGTGATTCCTTTTGTAATCTGATTATAATTGAACATTGATTTTA
A_21_P0007959	0.996	0.022718	2.3484	-4.29	0.565	0.565	A_21_P0007959	AF339799	AACGGAACAGCCAAAAAGTCTCACAGAGGTTAAGTAAATAATAGCATTTTCATACGAGTA
A_21_P0008677	0.996	0.022772	2.34742	-4.29	1.12	1.12	linc|TCONS_00023517		GTTTTCAGCCTTTAAATACATTGGTGCAGAAGTCCAAGAAAGATGCTTGGAAAGACCTAG
A_23_P309207	0.996	0.022775	2.34737	-4.29	0.526	0.526	A_23_P309207	NM_032679	TGTAGAGGCAATGGATATGGAAAACATTTTTCGTAAAATATGGGAGAATTTATAGAAAAG
A_23_P43415	0.996	0.022814	2.34666	-4.29	0.73	0.73	A_23_P43415	NM_000197	GACAAAGTATCTAAATACAAATGTGATAACCAAGACTGCTGATGAGTTTGTCAAAGAGTC
A_21_P0004762	0.996	0.022862	2.34578	-4.29	0.596	0.596	A_21_P0004762	NM_001243308	CAGAAGATTCCCTGATCCAATCTTTCCTTGGCACAAACTTTTAGTTATTGTGTTTACATA
A_33_P3415345	0.996	0.022869	-2.34566	-4.29	-0.308	0.308	A_33_P3415345	NM_001135745	TGTCAGTTGGGTCTCATTACCACTGCCTTCCCAGTGACAAAGCCGCAAAAGGTAGAACAT
A_33_P3326962	0.996	0.02296	2.34402	-4.29	0.65	0.65	A_33_P3326962	BX641099	CTACAGGAAACCAGACGAATTTTTGAATTGTTTCATATGCCAACATATTTGGTGCTGTTT
A_23_P154784	0.996	0.023014	2.34304	-4.29	0.779	0.779	A_23_P154784	NM_033197	CTCAGTTTTACACCAAAGGTGACCAACTTATACTCAACTTGAATAACATCAGCTCTGATC
A_21_P0014238	0.996	0.023023	2.34288	-4.29	0.82	0.82	A_21_P0014238	XR_108983	TTGAATATCTTACAAATAAAAGCTTATTGTCGCGCATTCAGACCTGCTGTATTTCTGAGA
A_33_P3279158	0.996	0.023077	2.34192	-4.29	0.645	0.645	A_33_P3279158	NM_001143988	TCTGCTCTGGTTGTAGAGAGTGAACACCCTCATGATGAAGAGGAGGAAGCTCTAAACATT
A_33_P3311920	0.996	0.023108	2.34136	-4.29	0.494	0.494	A_33_P3311920	XR_112517	GGTTCTGAGACCTTTAAATACAGACAGGGGTGAAAAATCATTTCAAGCATTCTTCTAGTT
A_23_P430271	0.996	0.023133	2.34091	-4.29	0.608	0.608	A_23_P430271	NM_030626	TTTTTAATAAGTGTTTTCTTTCAGTTTTAAATTTCAGATGTTGTGTTTTTCAGGTCTAAG
A_33_P3726306	0.996	0.023136	2.34086	-4.29	0.586	0.586	A_33_P3726306	AK096792	CTCAGACCAAAATTGAAAGTCATCTATTGTAACTATGTGTTCTTGGCATCTAAACTCTGT
A_33_P3346972	0.996	0.023143	2.34074	-4.29	0.675	0.675	A_33_P3346972	X57606	TTATTCAGTTGGTGCTGGTATCACTGATAAAGGAGAAGTCCCGAATGGCTACAACGTCTC
A_24_P734268	0.996	0.023201	2.33969	-4.29	0.584	0.584	A_24_P734268	NM_001128618	TTTCCGTACCTTAACCATGCCTAAATGCTTTGGCTTGTTCAATTTTGGCAGATTAAGCAG
A_33_P3374190	0.996	0.023247	2.33887	-4.29	0.487	0.487	A_33_P3374190	NM_005539	TACCTTAGAGAGCACGCCCATGCTGGAGAAGGAGAAGTTTCCGCAGGACTACTTCCCCGA
A_21_P0009484	0.996	0.023282	2.33826	-4.29	0.627	0.627	linc|TCONS_00026338		CACCATGCCTCTCTTCTTGAATAATTTCCTGAAGTTCTAAGAAACATGAGTAGAATATAC
A_23_P32805	0.996	0.02332	2.33757	-4.29	0.578	0.578	A_23_P32805	NM_017551	TTCTTGTACATATGTGTAAATAATGACAGAATGGAGTGGGGTAAAAGTGTATTTTGAATA
A_21_P0007690	0.996	0.023389	2.33634	-4.29	0.584	0.584	linc|TCONS_00020727|linc|TCONS_00020726		TGGAAGCCTGGATCCAACTTTTGAAGGATAAGAGATTTCACAGATCATTGATTACAAAGG
A_21_P0005219	0.996	0.023433	2.33558	-4.29	0.377	0.377	A_21_P0005219	DB517619	AAGGGGTGATAATGAGAAGCAATGGACTAGAGGATTCAAGTGGAAGAGTCTTCATCACCC
A_21_P0013619	0.996	0.023442	2.33542	-4.29	0.632	0.632	linc|TCONS_l2_00029176|linc|TCONS_l2_00029175		TGACTTTTGCAGGGAAAGAAGTACCTGATTTATGAACAGTCATTATCCTGAACTATTTTG
A_21_P0013212	0.996	0.023457	2.33514	-4.29	0.604	0.604	linc|TCONS_l2_00025928		GCACTGAAACTTCAGACATTACACTAAATCAGAGTGTTGAATGTAAAAGAGATCCAAAGA
A_21_P0006557	0.996	0.023471	2.3349	-4.29	0.415	0.415	A_21_P0006557	AL832542	AATGCAGAAGCCACCCATTTCCAAGAAAAACGGCTATGCTTCAACCAGCCTAAGTCTACT
A_33_P3400903	0.996	0.023477	2.3348	-4.29	0.623	0.623	A_33_P3400903	NR_002227	GTTTGGCAGACAATCCTACAGAAAACTCTTTATTCTTGGGGGAGAAAAAGTTGCCTCCCA
A_21_P0010609	0.996	0.023549	2.33352	-4.29	0.775	0.775	linc|TCONS_l2_00001211		CTGTATGCATTTGGAAGGGTAAAGATACAGGCTAGAGTCCTATGTTATTTAAAGATTATC
A_33_P3284621	0.996	0.023562	2.33329	-4.29	0.641	0.641	tc|THC2544427		CTGATTTCCAGGAGAACAGAATGAGCCCATGCAAAACATAAACTTACGATGATTAAAAAA
A_21_P0006665	0.996	0.023582	2.33295	-4.29	0.704	0.704	ens|ENST00000450581|linc|TCONS_00017807		CCATGTCAAAGGAAAGTTTCAAGATAAAGTAGCCTTGTCTCAAGGACTGTTAAATTTTGA
A_33_P3210900	0.996	0.023598	2.33267	-4.29	0.399	0.399	ens|ENST00000397099|ens|ENST00000397101		AAAGCATGGGAGCCCAGATTCAGAGCAACCCCAAAGCACATTTAGCGGAGAGGACGCTGG
A_21_P0001537	0.996	0.023602	2.33258	-4.29	0.497	0.497	A_21_P0001537	NR_033981	TCTGGGAATGCCTTATCAATGCCAGCTATTTGAAGAGCACCCAAAGTCAAACTAGTGCTC
A_32_P300427	0.996	0.02365	2.33174	-4.29	0.744	0.744	A_32_P300427	NM_153360	TCTCTAGCTCTTATCACAGATTTTGAACAATTGTCTGTGAGGTTAATGATGGTTTCAGAG
A_21_P0006232	0.996	0.023651	2.33174	-4.29	0.669	0.669	ens|ENST00000439014|tc|THC2682112|linc|TCONS_00016185|linc|TCONS_00015763		TAAAATGAGAAAACTCACTTATGGTCAGGGGTCCCCGAGTTAATGCCAGTGAATTCCTTG
A_33_P3224105	0.996	0.023808	-2.32898	-4.29	-0.475	0.475	A_33_P3224105	NM_001142761	TTCTTTCCCATCCTGGTTGGGCTTCTGTACCTCCTTATTAATTTATGAACCTGAAGTTGC
A_33_P3353263	0.996	0.023845	2.32834	-4.29	0.62	0.62	A_33_P3353263	BC071735	GGACAAAAGTTCAGTGTCAGTTCTGTTTAACAAGTATGTATTAAACATTTACTCTGTGCC
A_21_P0009102	0.996	0.023868	2.32793	-4.29	0.651	0.651	A_21_P0009102	AL832088	TTTCTTTCATGTACCTGGACCAGTAGTTCACTTACTCTGAAAGTCAAGAGGCCCCATGGA
A_23_P428329	0.996	0.023888	2.32759	-4.29	0.632	0.632	A_23_P428329	NM_178161	CCCAGAAAACTCAACAGCAAATCTTCCTTCAACAACATAGAAAACGAACCACCATTTGAG
A_21_P0011602	0.996	0.023932	-2.32683	-4.29	-0.48	0.48	A_21_P0011602	NM_032582	TCTATCTCAAAGGCTGCGCATTAAAGAGGAAGATATGCGCCTGTGGCTATACAACAGTGA
A_23_P143857	0.996	0.023935	2.32677	-4.29	0.528	0.528	A_23_P143857	NM_052953	TTAGCACTGTGGTATAGTGTCCAAACTGACTGTCATTGAGAAAGAAAGAAAGTAGTTTGC
A_23_P256572	0.996	0.023959	2.32636	-4.29	0.554	0.554	A_23_P256572	NM_000324	TGCTATGATGATTCTGTTTATTGGAAGGTCCCTAAGACGAGATAACTTGACAATCAGTTC
A_21_P0011077	0.996	0.023973	2.32611	-4.29	0.702	0.702	A_21_P0011077	BC031884	TCCAAGAGCCAGAATCAGATTTCAACCGTATGGAATCATCTACAATGCAGCAGATGGGTT
A_24_P935829	0.996	0.024028	2.32516	-4.29	0.657	0.657	A_24_P935829	NR_038919	TACCACACAAGTGTCCAATGAGTCACTGATCCTGAAGAACAAGAGAAGACTGACCACAGA
A_21_P0008413	0.996	0.02403	2.32512	-4.29	0.893	0.893	linc|TCONS_00022690|linc|TCONS_00023087		CTGTGGGAAAAGCAAATTTCACATTTTTATCAACTCTGTATTCACACATCTGATCAAGAG
A_21_P0008005	0.996	0.02404	2.32494	-4.29	0.548	0.548	A_21_P0008005	AA393556	AATCCAAAATAGACAGAGAGAGCAGGCTCTTAGAGAAATGGGAGAACTACCGCACTGACT
A_21_P0006344	0.996	0.024053	2.32472	-4.29	0.806	0.806	tc|THC2783203|linc|TCONS_00016545|linc|TCONS_00016546|linc|TCONS_00015933		CCACAGACGTACAACATTAAGTTTGCTGCGAAGATTTAAATCAGTGGGACATAAAATAAA
A_21_P0002688	0.996	0.024074	2.32436	-4.29	0.54	0.54	linc|TCONS_00005292|linc|TCONS_00004532		GACACAGAAGATGAAGCTGAGGACCACAAGGATTTAGATACTGATGCTAAAGGAAAAAGG
A_33_P3492087	0.996	0.024095	2.324	-4.29	0.659	0.659	A_33_P3492087	AK097198	AAATGGAAAAGGTGGCATGCTAAACAGCAACCTTGATCTGTATAAGCCAGCAGTTGTGTT
A_21_P0005107	0.996	0.024125	2.32347	-4.29	0.558	0.558	linc|TCONS_00012426		TCACTGTGGCTGAAATAGAGTCATGAAAGACAAGATGTTGATAATACTTACAAGAGAAAG
A_21_P0001189	0.996	0.024144	2.32314	-4.29	0.562	0.562	A_21_P0001189	NR_037851	AGGACACTTCTGAAGAGACTGAAAAAAGCAGAAGACAGTCCAAGTCACTGCAAGGTTCCA
A_21_P0002130	0.996	0.024223	2.3218	-4.29	0.527	0.527	A_21_P0002130	BG198713	CTTGCCTTTGAGTCAGGTACTGTGTTAAGGACATTATGTTTAGGACTAGATTTACTTCTC
A_21_P0000752	0.996	0.024223	2.3218	-4.29	0.64	0.64	A_21_P0000752	NR_038288	ATCAAGGCAAGCTGTGAAATGGTGCGGTAGGAACCAAATAGAGAGCCAAAGGATCTTTCT
A_21_P0000364	0.996	0.024239	2.32152	-4.29	0.486	0.486	A_21_P0000364	NR_003029	GGAGTTTTACCCTAACTTGGGTGTTGTTGAAATAAACTCTTTCTCGTAAATGCTGAGGGG
A_21_P0006370	0.996	0.02428	2.32081	-4.29	0.524	0.524	tc|THC2506250|linc|TCONS_00016692		GACTCACTCACCAGGAAAAGAGCATATGCCAGTTGGAATAAATAAAGGGGAAGAGTAAGG
A_33_P3215999	0.996	0.024296	-2.32054	-4.29	-0.422	0.422	A_33_P3215999	NM_001145526	GTCTGCCCGGCAAGAGTCCATTCTCACTGCTGGGACACTCATGAAAATCTCCACGTCCTC
A_21_P0002368	0.996	0.024322	2.3201	-4.29	0.621	0.621	A_21_P0002368	AA393613	GAGAGATGAGGCCACAATACAGATATCCAATTATTTCAGCATCACTTGCTAAAAATACTT
A_24_P42624	0.996	0.024329	2.31998	-4.29	0.315	0.315	A_24_P42624	NM_003728	GAATCATCGTGACTTTGAGTCAGATATTATTGACTCTTCGGCACTCAATGGGGGCTTTCA
A_33_P3772739	0.996	0.024339	2.3198	-4.29	0.601	0.601	A_33_P3772739	NR_033837	GTTGAGTTGTGCCTTTAGGAATATTTTCCCACTACATCACTGTAATGAGTGTTACAAAAA
A_33_P3362296	0.996	0.024357	2.3195	-4.29	0.569	0.569	A_33_P3362296	BC006367	CCCACACAAGGTTTCCCAAAAATTTGACTTGGTTGCCAACAATAAAAGTGAAGTTTTTTC
A_24_P918032	0.996	0.024368	-2.31931	-4.29	-0.555	0.555	A_24_P918032	NR_003521	CTAAAAATAGAAGAAAAGGTTTTAAATACTTTAACCACGAAATACTTTAAAGCAGGTTTA
A_21_P0014875	0.996	0.024382	2.31907	-4.29	0.857	0.857	A_21_P0014875	XR_132779	TACTGATCAGTAGGATTAATACGCTTTGGTTGCCTAAGAAAGAAAAGGGAGGCCTCCCCA
A_19_P00321562	0.996	0.024386	2.319	-4.29	0.586	0.586	A_19_P00321562	NM_001145531	AAAGTCAAAATGACTCGAATTGCTATGGCTGGGAATGACTGGATTAAAAGCAATGGAAAC
A_21_P0007396	0.996	0.024388	2.31896	-4.29	0.562	0.562	linc|TCONS_00019753		GGCATCAGGATCTTCAAGATTCATATGAGGAAACTGAAGCGAAAGAATGTTGACTAATTT
A_33_P3222728	0.996	0.024416	2.31849	-4.29	0.499	0.499	A_33_P3222728	NM_025169	GAGCCAATGGAGAAGAAAGCTCCTGGTATACTTTAAGTACTCAACAATATTAAATACTGA
A_21_P0002832	0.996	0.02443	2.31826	-4.29	0.627	0.627	ens|ENST00000426697|linc|TCONS_00005722		GAACAGGTGCTCCCAATTAATTTCCATGAGCCACATTTATCCTGTGGTCAGATAATTAAA
A_21_P0007003	0.996	0.024493	2.31718	-4.3	0.533	0.533	linc|TCONS_00018533		GAGGGACAGAGACTTTATGGCTTTCTGAGACAGCTGGATCAAGAAAGGGTCCATATGCAG
A_24_P350576	0.996	0.024539	-2.31639	-4.3	-0.461	0.461	A_24_P350576	NM_015028	CACTTTACCTTCCTCCAAATTACCCAACATACGGTAAACAACATTTGTGCAGAAGTATGT
A_21_P0012010	0.996	0.024547	2.31625	-4.3	0.646	0.646	A_21_P0012010	NR_038888	GGAGGCCACAGAGCCAACAGCTTTAGTGTCTTCAGAAGGATGAAGAAAACTTGAACAACA
A_23_P129188	0.996	0.024581	-2.31568	-4.3	-0.429	0.429	A_23_P129188	NM_033429	ACCCAATGGCAAAGTGAAGTATGATGAATTTATCCACAAGATCACCCTTCCTGGACGGGA
A_21_P0011254	0.996	0.024668	2.31421	-4.3	0.525	0.525	A_21_P0011254	NR_038861	GTGTCTCCCAGGACAAGTGTTTCATCTTCACTTGACGAGCTATTTAGTGGAAAAACCACA
A_21_P0001698	0.996	0.024677	2.31406	-4.3	0.674	0.674	linc|TCONS_00001093|linc|TCONS_00001094|linc|TCONS_00002116		GGCTCTCTTTAAATTATAAACCTGCAGTCTAACAGAGCCTTCAAGGTTATGGCCATGAGA
A_33_P3722782	0.996	0.024694	2.31378	-4.3	0.587	0.587	A_33_P3722782	NR_033842	GATTAGCTTGCAGGAAACACAAAATAAGTATGCATAAATAAATGAGTGGCTCAGCACACC
A_33_P3401402	0.996	0.024739	2.31301	-4.3	0.59	0.59	A_33_P3401402	NM_001123065	TATACATAAATGGTTTCACTGACCCCTGGAAGGATGCTCAGGCCTGGATACTCATTGTGA
A_21_P0013038	0.996	0.02475	2.31283	-4.3	0.698	0.698	linc|TCONS_l2_00024431		GACGCTGCATTCATATGCTATGCTGGATTCCTAGCTAAAATGAAATCAGTATGCTAGTAA
A_33_P3352304	0.996	0.024755	2.31273	-4.3	0.707	0.707	A_33_P3352304	XR_113307	CCCAGTGATGAGGAACCTCAGCAAGAGGAACCACCAACTGAAAGTCGGGATCCTACACCT
A_21_P0008239	0.996	0.024759	2.31267	-4.3	0.492	0.492	ens|ENST00000428761|tc|THC2694840|tc|THC2771016|linc|TCONS_00022193		GTTCTGCTTCCAGTGTTTAGTAATGAGTTAAACATTTTGGCTATATTTGTCTCTGAAGCT
A_21_P0012488	0.996	0.024778	2.31235	-4.3	0.553	0.553	ens|ENST00000425894|linc|TCONS_l2_00019753|linc|TCONS_l2_00018431		CAGCAACTGGAAGAAAGGTCTTTGCTGAGATATACAAAGAGGCAGAATGTGTGTGGATCA
A_33_P3420235	0.996	0.024816	2.31171	-4.3	0.437	0.437	ens|ENST00000367534|tc|THC2592263		CACAAGCAACATGGGACACAGCATTCACTTTAACATTTCTATTTTCCTTTATCATTTCTG
A_21_P0013643	0.996	0.024841	2.3113	-4.3	0.444	0.444	A_21_P0013643	NR_026558	TATGACTAAGCAGAAAGATGGAAGGACCAGGAATGGTGATGCTAACTTGGAACCACGATG
A_21_P0009084	0.996	0.024859	2.31099	-4.3	0.572	0.572	linc|TCONS_00024764|linc|TCONS_00025085		TATCACCTTTCTGCACAGGGGAGGAAATCGAGATCAAAAAAGTTAAGAGACTGAGTTAAG
A_21_P0006365	0.996	0.024869	2.31082	-4.3	0.645	0.645	A_21_P0006365	BX108377	TTAGGAAGTGGAGGGCCTTACATTCTAGATTCCAACCTTCGCCTACAACAAAGGAAACTG
A_33_P3366132	0.996	0.024889	2.31049	-4.3	0.518	0.518	ens|ENST00000512128|tc|THC2690044		GTCAAGGCAATTCACCATAAGGAAAGAGTGTACAAGACGGTAAGATATCAAATAATTTTC
A_21_P0011805	0.996	0.024901	2.31028	-4.3	0.663	0.663	linc|TCONS_l2_00013739		CATGTTCTAAAGGATTCTCAGAAGCTATTGGAGTCGTTTCCAGGATTATATGGGGAGAAA
A_23_P45536	0.996	0.024913	2.31009	-4.3	0.565	0.565	A_23_P45536	NM_005369	AGCTTTTGTGCCCATTGTTTTAACTTGTGTGAAACAATACAAAGCCCAGAAATTCCTTTC
A_33_P3313810	0.996	0.024919	2.30998	-4.3	0.569	0.569	A_33_P3313810	NM_001971	GACTTGCGATCAAAAAGTAAAACACATTCTGAAAGACTATTGAGCCATTGATAGAAAAGC
A_23_P96285	0.996	0.024943	2.30959	-4.3	0.683	0.683	A_23_P96285	NM_022912	ATGTGGACTTGTGCTTATAAACTGGAGAGTTTAGTCATAATCCCTCCTGGCTTTGTGTGA
A_21_P0003501	0.996	0.024949	2.30948	-4.3	0.548	0.548	ens|ENST00000487657|linc|TCONS_00007825		TGGATCTCCTAGAGGAGTTGGGATCAAGTCTATGTACTTGGAGAATACAAGAGAAGGACC
A_32_P410753	0.996	0.024973	2.30907	-4.3	0.569	0.569	A_32_P410753	NM_173695	CTATTGCCCATTCTTGATTGAGTCTCATTTTATAAATATGTACACACGACCAAAAAGTCC
A_33_P3341648	0.996	0.025023	2.30823	-4.3	0.566	0.566	A_33_P3341648	NM_001200049	TTGTTGCCGATTCAGGGAAGTCGAAGGGCAAAGACAAGGAGAGGAAAACGTCCACAGGAC
A_21_P0009812	0.996	0.025038	2.30798	-4.3	0.429	0.429	A_21_P0009812	BX648826	TTATTTTGGTCTGAGTTATCTCCTGAGTCATGGACATGAGTCTGGGAAGGTCAAGGTTCG
A_33_P3233814	0.996	0.025044	2.30789	-4.3	0.698	0.698	A_33_P3233814	NM_001099852	GCCTATTTGGGTGGATATATCAAACTCTTTTTTCTGAACACTTGAAAACTAAAACCTAGG
A_24_P706340	0.996	0.025075	2.30738	-4.3	0.664	0.664	A_24_P706340	NM_001080396	CTGTCTTTATGTCCTGTCAGCTTCTATTAGAGGAATGATTGCTATGACCTCATGGTATAG
A_21_P0008370	0.996	0.02509	2.30713	-4.3	0.539	0.539	ens|ENST00000556684|ens|ENST00000557355|ens|ENST00000555996|tc|THC2771166		CACCAGGAGCCAGAAAAACTTCATCTCTTTTACAAGAAACATTGAGATTCCTGTAAAATT
A_21_P0008961	0.996	0.025116	2.3067	-4.3	0.558	0.558	A_21_P0008961	AW074787	TCAACACCTGGAGACCAAGAAACACAGAAAAAGAGGGGTTAGAAGTAAAAAGCCGGAGTT
A_33_P3801477	0.996	0.025142	2.30626	-4.3	0.539	0.539	A_33_P3801477	AW835571	AGGTTTCCAGATGAGGGTCCCGATCAAGTGGAAGACTTAGTTCTATGAAACATCACTTTT
A_21_P0006831	0.996	0.025167	2.30585	-4.3	0.528	0.528	linc|TCONS_00018115		CCTTCCTTCACTATGTGCATACAACCTCCAGGAAAATAAAATAAAATAGTGTAAGAGTGA
A_33_P3328543	0.996	0.025169	2.30581	-4.3	0.596	0.596	A_33_P3328543		TTGTCATAAATTTAAAATTATAATGCTATAAAGCAATATAAAAATCTAAAGAGAATGAAA
A_21_P0012169	0.996	0.025204	2.30523	-4.3	0.648	0.648	linc|TCONS_l2_00016969|linc|TCONS_l2_00013997|linc|TCONS_l2_00013996		CCATTTTTCCCAGAGTTTCCCCAAAAAGGTTATGACATTTTATAAGAATGCTTCACTTGT
A_24_P301557	0.996	0.025222	-2.30493	-4.3	-0.69	0.69	A_24_P301557	NM_014646	TCCAGGGTTTAATAAAACTGGTTAAAAATTGAGTCTTTCCCTGAAGTAAGTGCTCTTTCC
A_33_P3367647	0.996	0.025249	2.30448	-4.3	0.703	0.703	A_33_P3367647	NM_001077706	CCTGGAACGTTCTTAATGCTTCCCATTTTCCCAGCAAAGTAAAAAACAACTTTTGTTTAA
A_21_P0000708	0.996	0.025297	2.3037	-4.3	0.587	0.587	A_21_P0000708	NR_037933	CACAATGGAGTAAATTACATTGACACTTACTGGGAGATATAATCAATAGTCACTCTGACA
A_24_P34031	0.996	0.025321	2.30329	-4.3	0.593	0.593	A_24_P34031	BC027940	CAGACATTTTAAACTTTAATAGTTATTTGAATACGTGAATCTGCTCTGTACCAGAAGCGC
A_33_P3284129	0.996	0.02535	-2.30281	-4.3	-0.883	0.883	A_33_P3284129	NM_144586	TAGAAAAACGTCTCCGAGAAGGGGAGGAGGATCATGTACGCCCGGAAGTAGGACCTCGTC
A_33_P3334260	0.996	0.025355	2.30272	-4.3	0.596	0.596	A_33_P3334260	AK090562	CCTGCAGATGAGCCATCCTGATGCTCAATATCATAGAATTATTCTGAAAGTTAAATGAAA
A_21_P0003607	0.996	0.025382	2.30229	-4.3	0.572	0.572	linc|TCONS_00008060		ACTGAGCAGTCAACAGATGATTTTGATAAATGTCTGTTCATTACCTGAACATTTCCATTG
A_23_P404575	0.996	0.02539	2.30215	-4.3	0.662	0.662	A_23_P404575	NM_144979	GTGTTATGGGTTTTTAATGTTGAAATCATGTGTTAATTTTTGTACTTGAATTCAAATTTT
A_21_P0010669	0.996	0.025407	2.30187	-4.3	0.583	0.583	linc|TCONS_l2_00001761		TTTCACAGTGATGAAAATTGACACTAAAGAGCTGTTCAGCCCTGTTCATCTCACCTGCTG
A_23_P385766	0.996	0.025423	2.30162	-4.3	0.639	0.639	A_23_P385766	NM_145865	GAATTCCAATTCTTTTTCTCTCCTTAGATCTATGACTTTGCCTAGTGGTAGAGACTAGAG
A_33_P3317109	0.996	0.025426	2.30155	-4.3	0.689	0.689	ens|ENST00000378225|tc|THC2692512		GTTAGGTAATTATGGCCATCACAACTTTTACAATTCACCAGTTTGTATGGTAAGTATACC
A_19_P00806771	0.996	0.025479	2.30069	-4.3	0.574	0.574	A_19_P00806771	XR_132670	GGGATTAGCGGAGATCCACTCTTTCATATTTAAATCTTCACAAGAGAATGAATCACTTTT
A_21_P0007246	0.996	0.025528	2.29988	-4.3	0.545	0.545	linc|TCONS_00019407		GAGAAAAGATAACCATGCTAAATGAAGAAAACTGACCACAAGAATTCCAGTCCAACAGAA
A_33_P3414207	0.996	0.025532	2.29982	-4.3	0.652	0.652	A_33_P3414207	XR_132689	CAATCTCATGATCAGTCATGACTAGATTTTAGAGTTTTCTCATCCCCATACTCAAAGTTT
A_33_P3253723	0.996	0.025541	2.29967	-4.3	0.833	0.833	A_33_P3253723	NM_198098	AAGTTGTGGAGGAGGTGAAAGAAAGGGACCCACCTGCTAGTCGCCCCTCAGAGCATGATG
A_33_P3374087	0.996	0.025562	2.29933	-4.3	0.523	0.523	A_33_P3374087	NM_001080504	GACTTCATCTCTTCTGAAAAACTCTGCTTCCAGTTAGGAATTCAAAAAACAATAAAGAGG
A_24_P181295	0.996	0.025572	2.29917	-4.3	0.572	0.572	A_24_P181295	NM_001001872	CCTCTGAGAGAAGAACTGTTGTTCCATCTATTACTCGTGTTAATACAGCTGCCTCATATG
A_19_P00318292	0.996	0.025602	2.29867	-4.3	0.575	0.575	A_19_P00318292	NR_027104	TTTCCTTACAGAAAGCCCTACTTTCAGCATGAACACTAACCCAGTTTATTGGCTCAGGGT
A_24_P532864	0.996	0.025621	2.29836	-4.3	0.657	0.657	A_24_P532864	BG188151	CTGGCACTAAGAAATACAGACACTTGTGATTTACTACTGGGCACTTATAGGAATGGAGTC
A_24_P179013	0.996	0.02563	2.29821	-4.3	0.655	0.655	tc|NP1083521		GGTGGTGGACTCCATGGTGAAGAGTCTGGAAAGGGAGAACATCTGGAAGACACAGGGTCT
A_21_P0001396	0.996	0.025631	2.29821	-4.3	0.799	0.799	linc|TCONS_00001216		GCTCATCATTAAACCGTATGGTCCTGGAAGAAAAAGACTGTTTTTAAGTCTATAAAGTCA
A_21_P0011606	0.996	0.025678	2.29743	-4.3	0.6	0.6	tc|THC2511873|linc|TCONS_l2_00011417		GCTTCTCAGCCTGCAGTTAAATTGCAGAAATGATAGGGCTTACATTAGTTTTGTTTTTAT
A_21_P0002263	0.996	0.025742	2.29639	-4.3	0.655	0.655	A_21_P0002263	AK055090	GCAATAATAGTGCTTCAACTGATTGTTGCAAACCCCTCATGAGGGATGCCAAATCCCAGT
A_21_P0012717	0.996	0.025756	2.29615	-4.3	0.617	0.617	linc|TCONS_l2_00021546		CAGAGACTACAGGTTCAGTTTTTTAACCCACGGCAAGTAGTCCTATCCTGAGAACATGGT
A_24_P55465	0.996	0.025777	-2.29583	-4.3	-0.491	0.491	A_24_P55465	NM_145808	GCTAAAACCATGTTTGCTTTCTGGTACTACATGCATTAGCGAAAGGTTAAGTAAGTTTTG
A_32_P935906	0.996	0.025823	2.29508	-4.3	0.571	0.571	A_32_P935906	NR_026974	GCAGCTTTGAGAAATGCTGCTATAGGATGTGGGAAGTCATTAAAGGATTTAAGCAGGGAG
A_33_P3422822	0.996	0.025838	2.29483	-4.3	0.421	0.421	A_33_P3422822	NM_020435	TCCTCCCTAATTCAGACCCAGCCTCAAGAGGAAAGGGAGTAAAATAAAACTAACTTGTTT
A_21_P0001202	0.996	0.025871	2.29429	-4.3	0.846	0.846	ens|ENST00000412174|tc|THC2654760|tc|THC2726122|linc|TCONS_00000695		CCTTGCATTTATCTTTCTCTCCTACATTGATCTTCACTGGAGAATAAAAATTAGAGACAG
A_23_P333640	0.996	0.025874	-2.29425	-4.3	-0.813	0.813	A_23_P333640	NM_173462	TGACTTTTATTACCAACACACTGGCTGGAAAAGGGACAAACCACATCACGGGTGAGTGAT
A_33_P3272264	0.996	0.025898	2.29385	-4.3	0.569	0.569	ens|ENST00000376345|tc|THC2662178		CAGATTTTCCTGAGTGGTATTTAAGTTGCTATTATAGTGGTACTATAAAGTCAGGATTCC
A_33_P3347658	0.996	0.025965	2.29277	-4.3	0.308	0.308	tc|THC2545406		CATCAAAATGGAAAAGACACCCACCCATATGAGACAAATTAAAATATACACACTGGTAGA
A_21_P0005581	0.996	0.025965	2.29277	-4.3	0.623	0.623	linc|TCONS_00014227|linc|TCONS_00014228		TCACCTGACTTTAAAGGACCCTTCAGTTTGTAGAAGGGGCTCAGAAAAAGAGCTGATGCA
A_23_P61707	0.996	0.025966	-2.29275	-4.3	-0.862	0.862	A_23_P61707	NM_021828	CTAAATGTCATAGCGTGATCTTAGCCTAGGTAGGCCACATCCATCCCAAAGGAAAATGTA
A_21_P0006747	0.996	0.025976	2.2926	-4.3	0.51	0.51	ens|ENST00000442783|linc|TCONS_00017953		ACATGGACTTCCTCTGCTAGAGTGGGAAGACAGTCTTTTTTACATGAAGAGATTAGGATA
A_21_P0010406	0.996	0.025994	2.2923	-4.3	0.526	0.526	linc|TCONS_00029558		AAGCCTCGCAGTGCATCGAGCATCAGCGCTACGAAGTAAGCTGCGAGTCGTTTTCCAAGC
A_21_P0000734	0.996	0.025997	2.29226	-4.3	0.54	0.54	A_21_P0000734	NR_038239	TTGTGCATTAGTGAAATCAGACGTATTAAATAAAGTACCACATTGATCGTGGAGTTGTTG
A_23_P3819	0.996	0.026065	2.29117	-4.3	0.386	0.386	A_23_P3819	NM_023931	GCAAAAGCTGTTTCTCCTCCCAGAGATGCTAAGAGGATTGAGGTAGAGAAGAACCTTGTT
A_24_P208825	0.996	0.026149	-2.28981	-4.3	-1.56	1.56	A_24_P208825	NM_018406	TGGGGCGAGCACTGTGAGCACCTGAGCATGAAACTCGACGCGTTCTTCGGCATCTTCTTT
A_33_P3391370	0.996	0.026158	2.28967	-4.3	0.614	0.614	A_33_P3391370	NM_001005491	CCTGAGGAACAAAGATATCATGGTGGCATTGAGAAAATTACTAGCTAAGTTATTAACATG
A_23_P133153	0.996	0.026162	2.2896	-4.3	0.555	0.555	A_23_P133153	NM_004407	TGGGTCAGGAAGAGTGGGAGAAAGAAATTCCTCTTTACGTAGATACTTTTTAGCTTTATT
A_23_P258190	0.996	0.026167	-2.28951	-4.3	-1.24	1.24	A_23_P258190	NM_001628	GTGATCCCCAAGTCTGTGACACCAGAACGCATTGCTGAGAACTTTAAGGTCTTTGACTTT
A_33_P3228637	0.996	0.02618	2.28932	-4.3	0.59	0.59	A_33_P3228637	BX649129	CAGAAACTTCACCCTGGAGAAAAGCCTTTTGATTATAGTAAATGTAGGAAAGTCTTCACC
A_21_P0004346	0.996	0.026224	2.28862	-4.3	0.629	0.629	linc|TCONS_00010217		GCAAAACCCATATTCAGGTTATACAGGAATCCTTCATTAAAGTTTAGAGGTCCTTTCTCC
A_21_P0000559	0.996	0.026225	2.28859	-4.3	0.63	0.63	A_21_P0000559	NR_028345	TGCTTGTGCGTTTCAAAAATCCTAGGCACATGCAGATTAGGGCAGTATTTTAAACAGGAT
A_23_P98565	0.996	0.026304	-2.28732	-4.3	-0.588	0.588	A_23_P98565	NM_032597	CAAGACACATGTTTAGCCTATTTGTCCAATCTAGATTCAGAACAAGATGTGCAACCAGAC
A_19_P00802433	0.996	0.026316	2.28714	-4.3	0.601	0.601	ens|ENST00000448327|tc|THC2716204|tc|THC2649843|linc|TCONS_00012509		AGAGCTCAAAAGGCAAGAAATCAGCAAGAGAGAGAGATGAAGCATGAGAAATGAGCAAAA
A_23_P19650	0.996	0.026373	2.28624	-4.3	0.668	0.668	A_23_P19650	NM_003381	AGTCAAACGTCACTCAGATGCAGTCTTCACTGACAACTATACCCGCCTTAGAAAACAAAT
A_33_P3251480	0.996	0.026463	2.2848	-4.3	0.62	0.62	A_33_P3251480	NM_021970	TGTTTCAGTTAGTGAAGGACCACATACGAGGGTGGTCAGAACAGCAGGCTATACCATATA
A_24_P234768	0.996	0.026472	2.28465	-4.31	0.634	0.634	A_24_P234768	NM_001040173	GCTTATAAGGTGTCAGTTATTGTTTCCATTGTTGTTTACTTTAGTTCTGGAACTGAAACC
A_21_P0003763	0.996	0.026481	2.28451	-4.31	0.733	0.733	linc|TCONS_00008562		CACCAGAACTGTTGCACTATAACAAAGTGTTATTATTCATAAGGTGTCCCTAAAATTGAG
A_21_P0011993	0.996	0.026498	2.28424	-4.31	0.675	0.675	ens|ENST00000425850|tc|THC2784684|linc|TCONS_l2_00015218|linc|TCONS_l2_00013424		ATCGTTAGGATTTCTGCCATCTTTGGAACCAGGAAAAGAGATCATGGGAAGGCATATCGG
A_21_P0012292	0.996	0.02651	2.28405	-4.31	0.481	0.481	A_21_P0012292	XR_109751	CATCCTTGGTTGGTTTGCCTGATCTGTATCTGAGCAACAGATACAGATTATTAAACAGAT
A_33_P3356182	0.996	0.026513	2.284	-4.31	0.32	0.32	A_33_P3356182		AAGGCAAAATCCTAGCTTTCAAAGGGAAAGGCGGGGGGAACCTGTGAGTGGTTCTCCGGC
A_24_P276873	0.996	0.026569	2.28311	-4.31	0.553	0.553	A_24_P276873	NM_020711	ATCGGAAAATCAGAAAGGGAAATACCAAGCAAAGAATTGATGAATTCGAGTCTATGATGC
A_21_P0006061	0.996	0.026592	2.28275	-4.31	0.533	0.533	ens|ENST00000417054|linc|TCONS_00015773		CTCTTGGTGCTCAAGACAGAATTATTATTACTTTTTCCTTAGTTCTTGGAACCAGTGATA
A_33_P3281577	0.996	0.026636	2.28205	-4.31	0.571	0.571	A_33_P3281577	NM_001732	ATCAGGAGACATCTCCTTCTACAACATGAATGATGGATCTGATATCTATACTTTCTCCAA
A_23_P166027	0.996	0.02664	2.28199	-4.31	0.525	0.525	A_23_P166027	NM_012444	CTGTACTCCAATTTTCTTTGCAAGGCCTTATTCTTGCCTCTATAGAGACAGATTTCTGTC
A_33_P3305835	0.996	0.026684	2.2813	-4.31	0.613	0.613	A_33_P3305835	NM_007128	TGCAGTGTTGCTGTAAATCCCCATTGGAGACTGCATTAGGGAATTAAAGCTGCTTGTCAC
A_21_P0009316	0.996	0.026712	2.28086	-4.31	0.642	0.642	linc|TCONS_00025615		TACTGTTTGCTTAAACTCACAGAAGGCCCTGTGCATCTTGTTTGCAGCTGAATCTCCAGT
A_23_P162861	0.996	0.02674	2.28042	-4.31	0.429	0.429	A_23_P162861	NM_001101320	CACCAAGGCATCTGGAGCCACAGCTCTGTTGTTATTGAAAAGGTCTCGGATTCCTATTTT
A_32_P888644	0.996	0.026756	2.28016	-4.31	0.702	0.702	A_32_P888644	BC029465	GCAAGTTGTTTAAAGAGGCAATTATCTCATGTGATTTATGAGATTTGCTGGACAAATTCC
A_23_P308839	0.996	0.026785	2.27971	-4.31	0.52	0.52	A_23_P308839	NM_133448	GCGGTAGTCACGGTGAATTCCATACCAGGGGATATACATTCCCTTGCTTTACTAGAAAGA
A_21_P0003372	0.996	0.026785	2.2797	-4.31	0.478	0.478	A_21_P0003372	DB033593	CTTCTGTGCTGCAGAAATTGATACTACACAAGAAAAGAAATGATGGGAGAATAGTGAAGA
A_21_P0002050	0.996	0.026796	2.27954	-4.31	0.511	0.511	ens|ENST00000453936|linc|TCONS_00003277		CCCAAGGCCTGCCAGAATGAAAATAAAGAACAAAGACAACAAAGAAAACAGCCGACAGGA
A_21_P0001560	0.996	0.026831	2.27899	-4.31	0.579	0.579	linc|TCONS_00001612		AGTATCATTTTGATAGTTTACACATTTTCCTACTGGACTTTAAGAAGTTCTGGAAGTCCG
A_23_P94902	0.996	0.026855	2.27862	-4.31	0.619	0.619	A_23_P94902	NM_198353	TAGACGATGGCTATAGGACCCAAATCTAAAGCTGTCTAAATGTTAATTCAATGAAACAAG
A_33_P3421118	0.996	0.026908	2.27779	-4.31	0.651	0.651	A_33_P3421118	AK098312	GTCCAGTTCCTGACCATGCTCTGCTGAGCTAAAGGAAAAGAGTATATTGAAACTGTTGCT
A_23_P128323	0.996	0.02696	-2.27697	-4.31	-0.912	0.912	A_23_P128323	NM_001038	GGAGCTTTGACAAGGAACTTTCCTAAGAAACCGCTGATAACCAGGACAAAACACAACCAA
A_23_P31224	0.996	0.027011	-2.27617	-4.31	-0.4	0.4	A_23_P31224	NM_178273	GGTCAGAAGAGCGGCTTCCTCAGGATCTCCAACCTGCAGAAGCAGGACCAGTCTGTGTAT
A_24_P406754	0.996	0.027046	-2.27563	-4.31	-1.44	1.44	A_24_P406754	NM_032211	GTCTCAACCAAGTGTCTGAAGTGAACTTTGCATTGAATAAATTTTTGCCATGGAAAGAAC
A_21_P0010665	0.996	0.027051	2.27555	-4.31	0.662	0.662	linc|TCONS_l2_00001689		CCTCCAACAGCAATGGCAGTAAATATTCAAATGAGAACATATTTGTGGAGAAGACAAATA
A_21_P0002864	0.996	0.027053	2.27551	-4.31	0.535	0.535	ens|ENST00000497946|tc|THC2695838|linc|TCONS_00005794		GGTCTGTCTTCATATCCACTTATCTTTCAAGTCTATGAAACCCCTTATAAAAACTTTCCT
A_21_P0004907	0.996	0.027088	2.27497	-4.31	0.508	0.508	linc|TCONS_00011887		GAACATCCTGAGTTCACAGGTTTTCTTTATTCTGACATATGGAAAACAGCTTTTAACTAC
A_24_P137461	0.996	0.027097	2.27483	-4.31	0.589	0.589	A_24_P137461	NM_001080513	TCAAAAGCCCAGTGTCTGTTTCCATTTATTTCCCTGGAATTTCATTTAAAATTGGTATAG
A_21_P0013425	0.996	0.027107	2.27468	-4.31	0.518	0.518	A_21_P0013425	NR_029420	GGAGTGAAATGCAGAGTCTTCTGCTAGAAGAGAAAAACAAAGACTTAATCAATGTATGTA
A_33_P3239214	0.996	0.027163	2.27381	-4.31	0.631	0.631	A_33_P3239214	NM_000372	ATGTCCAGGTTCCCAGAGAATATCTGCTGATATTTTTCTGTAAAGACCATTTGCAAAATT
A_32_P42725	0.996	0.027194	2.27333	-4.31	0.593	0.593	A_32_P42725	XM_003403419	GCCTAGAGAGTCTGGAAGAATGTTCTCCAGAACTTTTCCAGCCCTATCCAACAGAATTCT
A_23_P258310	0.996	0.027197	2.27327	-4.31	0.517	0.517	A_23_P258310	NM_144651	GAAGCGCTAATAAAAGTTTTGTGCTGTTGAGCCCCAAATGGGAAATTTCTCAGGAAGAGA
A_21_P0002747	0.996	0.02721	2.27308	-4.31	0.488	0.488	A_21_P0002747	AK056287	GATGAAGGCAGCCATGGAAAATCTGTATGAATTATCCACTCTGTTGATCTGTGCTTAAAA
A_23_P57760	0.996	0.027211	-2.27307	-4.31	-0.738	0.738	A_23_P57760	NM_152282	ATTCAATTTGCTGTACCTGCTTGGTGGTTAGAAGGAGGCTAGAAGATGAATTCAGGCACT
A_21_P0000354	0.996	0.027235	2.2727	-4.31	0.533	0.533	A_21_P0000354	NR_003009	AATAAACTGCCTTTTGATGACCGGGACGAATTGAGTGAAATCGTAACGGACAGATACGGG
A_23_P16252	0.996	0.027238	-2.27264	-4.31	-0.919	0.919	A_23_P16252	NM_002257	GTCAGAGTGCTGTCTTATGTGAAGTGGATCGAGGACACCATAGCGGAGAACTCCTGAACG
A_33_P3393121	0.996	0.027246	2.27253	-4.31	0.435	0.435	A_33_P3393121	NR_001573	TAGCAGAAGTCGGAGAGTTACTCAAGACACTGTGGTGATTTTTATTCCTGTTTTCATGAG
A_33_P3293138	0.996	0.027259	2.27231	-4.31	0.525	0.525	A_33_P3293138		CACACTGTATGAAATATATGTCTATATCATGACTTGTTGCCAACATCTTGAGGCACATTA
A_33_P3277898	0.996	0.027315	2.27146	-4.31	0.734	0.734	A_33_P3277898	NM_182546	GAAGGGTGCTTTGCTTTAATCTAAAGTGCTGACTTTTTTCCAATATCACTTTCTCTTCTT
A_33_P3210418	0.996	0.027335	2.27114	-4.31	0.636	0.636	A_33_P3210418	NM_152351	GGCTTCAATGCCATCCTCCTCATGTGTGTCAACATATTCTTTTATGCCTACTTCGCCTGA
A_21_P0010170	0.996	0.027481	2.26889	-4.31	0.702	0.702	A_21_P0010170	AB073349	TGGGGGCTAGAATGAAAAACATGCATCTCGTAACCAATGAAATCGGGCTTGTCCTGAAGA
A_33_P3867534	0.996	0.027505	2.26853	-4.31	0.546	0.546	A_33_P3867534	NM_182751	TGCTCTTACATTATTGTGGAGCCCTGTGATAGAAATATGTAAAATCTCATATTATTTTTT
A_23_P24004	0.996	0.027535	-2.26806	-4.31	-0.56	0.56	A_23_P24004	NM_001547	AGCTGACCCAGCATCAGCCACACTCTGGGTTGGAAAATGTTTGCCTGTTGGAATTAATTT
A_33_P3261605	0.996	0.027542	2.26796	-4.31	0.526	0.526	A_33_P3261605	NR_024626	GTGAAATTAATCACGTACCAAAATGCCATCCTAAGAAGTCCCAGAACTATTTAGGTTAAA
A_21_P0002765	0.996	0.027554	2.26778	-4.31	0.547	0.547	ens|ENST00000482766|linc|TCONS_00005578		CTATGTGACATTGTGTACTTATTATTCGCATGAGGACTAATTTATAAACCCGGATAGTGT
A_23_P50990	0.996	0.027563	2.26764	-4.31	0.558	0.558	A_23_P50990	NM_024322	AACGAGCATCTCATGAAACTCTGTTCTGTACGAAGCCCTTGCATCAAGTGTTTGCCTCAT
A_21_P0012557	0.996	0.027566	2.26759	-4.31	0.599	0.599	ens|ENST00000489016|tc|THC2740213|linc|TCONS_l2_00020284|linc|TCONS_l2_00019638		GAGAATAACCAAGGTATGCTGTGTCCAATTAATTAACTATTAGCAAACAAAGGACCAAAC
A_21_P0013595	0.996	0.027593	2.26718	-4.31	0.715	0.715	A_21_P0013595	XR_108971	CGCTTTCGTAATGGTAAATGTTACCACTATTTTGATTACTGCTATAACCAGCTTTGCATT
A_21_P0001659	0.996	0.027621	2.26676	-4.31	0.514	0.514	linc|TCONS_00001924|linc|TCONS_00000815		ATGGGAACCCGCTAGGCTTCTAGGCTCTGCATGGGTTTGTCTTTTTGAATAAATTGAGCA
A_33_P3222977	0.996	0.027625	2.2667	-4.31	0.717	0.717	A_33_P3222977	NM_144674	TTCCGCGCTGGCGTAAAATTGGAAAAGGCTGAGAAACAAAGTAAAACAGTATTTTGTTTG
A_33_P3564487	0.996	0.027714	2.26534	-4.31	0.632	0.632	A_33_P3564487	NR_038994	GTTTGGAGACATTAGAAAGGATTCAGTACATGACATCACGTGAAAAAACATAGGATACAA
A_33_P3400700	0.996	0.027753	2.26474	-4.31	0.895	0.895	A_33_P3400700	NM_206885	CAGCTGGGTTTAACTTGAAAGAATCATACAATGTGGATGTCGTTGGAACACTTCCTCTAG
A_33_P3253299	0.996	0.027757	2.26468	-4.31	0.571	0.571	A_33_P3253299	NM_001004741	GAGATGTAATCCTTGCCATACAACAAATGATTAGGGGAAAATCCTTTTGTAAAATTGCAG
A_33_P3249081	0.996	0.02777	2.26448	-4.31	0.716	0.716	A_33_P3249081	NM_015082	GAAGTACTGACTTTACCAAAAGAATCATCAAGAAAGCTATTTATATAAACCCCCTCAGTC
A_19_P00317013	0.996	0.027798	2.26405	-4.31	0.476	0.476	tc|THC2605875|linc|TCONS_00008164		GCTGGCCTCAGAATATTCCACTTATGGATGAAAGAATGATAGTGTTATTTTATGGAAGAA
A_21_P0012864	0.996	0.027936	2.26195	-4.31	0.588	0.588	ens|ENST00000506862|tc|THC2702081|linc|TCONS_l2_00023591|linc|TCONS_l2_00022640		CCAAATACTGAAGGAATGAATGGAGAAATAAGTAAATGAGAGATGTGGCCAAGAGTCTCC
A_21_P0013241	0.996	0.027955	2.26166	-4.31	0.609	0.609	linc|TCONS_l2_00026017|linc|TCONS_l2_00026018|linc|TCONS_l2_00026015		ACACAGTATCGGTGCAGGAAGTGCAGAAGCTGTCATCTTGCCCAAGAGAAGCAAGGCAGA
A_33_P3229968	0.996	0.027993	2.2611	-4.31	0.517	0.517	A_33_P3229968	AB305927	TTCTCAGTTGAAAGGCCTGATGGATCAAATTTCACTCTGAAGATCCGGTCCACAAAGCTG
A_33_P3267356	0.996	0.027997	-2.26103	-4.31	-0.7	0.7	A_33_P3267356	AF097492	AATGAGGACATCTCTACAACTGTAGTATATAGAATGGAAAGTCTGGGAGAGAAAAGCTAA
A_24_P112032	0.996	0.028021	2.26067	-4.31	0.634	0.634	A_24_P112032	NM_031460	AAGGATGCTATCCAGAGGGACCCATGGGAATCATACAGCATCTGGAACCTTCTGCTCACG
A_21_P0003390	0.996	0.028049	2.26024	-4.31	0.546	0.546	ens|ENST00000426240|tc|THC2723714|linc|TCONS_00007597|linc|TCONS_00008873		CAATTTGGAGAGAATTCCCTGAAACATTCACTGTACAACTCTACTTTCTTGAATACTTAC
A_32_P150086	0.996	0.028052	2.2602	-4.31	0.512	0.512	A_32_P150086	NR_040113	AGTCATTAGCTTTAGAAACTGTACAAAACGACCTAAGCCAAACACAGCAGCAAATAAAGG
A_33_P3351052	0.996	0.028085	2.25971	-4.31	0.559	0.559	A_33_P3351052	NM_002699	GTGTTTGGAGCTTCCCCCTTCTCCGTTTCTTCTTCTGTTTGTTAAGGTTTGAATTTAAAT
A_24_P397247	0.996	0.028087	2.25968	-4.31	0.246	0.246	A_24_P397247	NM_018115	GAGGATGCTGATGGTGAATGGATTGATGTGCAACACTCTTCCGATGAAGAACAGCAAGAA
A_21_P0011795	0.996	0.028129	2.25905	-4.31	0.725	0.725	linc|TCONS_l2_00013556|linc|TCONS_l2_00013559|linc|TCONS_l2_00013557		CTGGGAAGACATTATAACTCACATTCCCCTCTGTGAAAAGTTTAATTTCCATAAACCTTA
A_23_P18078	0.996	0.028132	-2.25899	-4.31	-0.963	0.963	A_23_P18078	NM_002888	TGAGACTCATCTGGGATTTGGCTTTCCTTGGAAGCTCTTACGTGATGTGGGAAATGACAA
A_21_P0009932	0.996	0.028163	2.25853	-4.31	0.618	0.618	A_21_P0009932	AL137267	AGGCAAGGGTGAAAAACACCAAGTCATCTTGATTATGCAATCCCATTTTTAATGTAAACA
A_33_P3379751	0.996	0.028228	2.25755	-4.31	0.557	0.557	A_33_P3379751	NM_001001968	GCAGGCGTTTTAGGGAATCTTTTACTTGATAAATGTCTCAGTGAGAAAGCAGTAAAGTAA
A_33_P3267463	0.996	0.028259	2.2571	-4.31	0.482	0.482	ens|ENST00000381984		CACTTCGACCTTTATGCTCTCAGGGAAAATAAATGGCTTTGTAGACACTGCTAGAGGTCA
A_21_P0000197	0.996	0.028266	-2.257	-4.31	-0.597	0.597	A_21_P0000197	NM_021064	TCTGTACTAGTTTGTGGCAGCTCAAGTAAAATCGAGTCCAAACCAACGGCTCTTTTCAGG
A_33_P3299791	0.996	0.028319	2.25619	-4.31	0.786	0.786	ens|ENST00000414404|tc|THC2651859|tc|THC2671238		CCAGAAGAAGAAGATGAGCTTCAGTTATTCTAGCACAACTGCTGTGATATTTGTAAATAT
A_33_P3348559	0.996	0.02832	2.25618	-4.31	0.641	0.641	A_33_P3348559	BC039440	GGCGCCGAAAAGTCAGTAATCAAAAGAAATATCTTGATGCAATGCCTCTTTAAAAGAAAA
A_33_P3323074	0.996	0.02836	2.25558	-4.31	0.396	0.396	A_33_P3323074	NM_020133	GAAAATCCAACACTGCTGGGAGTCCTAAACGGAAAGAAATACCATGCAGATTTGTATGTT
A_33_P3339021	0.996	0.028392	2.25511	-4.31	0.82	0.82	A_33_P3339021	NR_015400	GTTGATTTGAACATCCGCTGAAGCTTATTTTTCACCTCAGAATAGCATCAACATTATTTG
A_24_P297526	0.996	0.028394	2.25508	-4.31	0.695	0.695	A_24_P297526	AK057872	ACAATAGCCCACACTTCTAGGGTAAAGCATTTTAAATTTATTTTCTCAACAACCCAAGAG
A_33_P3340154	0.996	0.028411	2.25482	-4.31	0.573	0.573	A_33_P3340154	NM_022719	TGACCTTCTCCTTGGAACAAAATTAGTTACCAGTAGACTTAGGTGATTGCTGTACTGCAT
A_23_P373109	0.996	0.028447	2.25428	-4.31	0.552	0.552	A_23_P373109	NM_130773	GCATTATCCGGAGTTTTCCTAGAAAATCTTGGCATTAAAGACTTCATTCGACTCGAAATA
A_21_P0014176	0.996	0.028464	2.25403	-4.31	0.46	0.46	A_21_P0014176	XR_108717	TTTTGCCTGTGAGCCTCAATTGGTCTAATACAAAAATACAGACTGTGGTTAATCATCTGA
A_21_P0006956	0.996	0.028479	2.2538	-4.31	0.543	0.543	linc|TCONS_00018416		GGGGATCATATATGGTAGATGTGTTAAAACTACAAAGAAATTGTCATATGGCCAGGTCTG
A_33_P3754922	0.996	0.028486	2.25371	-4.31	0.368	0.368	A_33_P3754922	BP873537	ATTAGCAGGGTAATTCAAACCTGTATCCTACCACTTAAAAAGGGGAAGGGGGATAACCCT
A_21_P0012196	0.996	0.028514	2.2533	-4.31	0.602	0.602	tc|THC2650344|linc|TCONS_l2_00017188		TTTGAGCTTTTCTGCCACTGGGAAGATCACTACTGTACATAGTTTACATATGATTCATGT
A_24_P261259	0.996	0.028554	-2.25269	-4.31	-0.85	0.85	A_24_P261259	NM_004566	AATAACGGGGACCAATATTTTTAACTTTGCCTATTTGTTTTTGGGTGAGTTTCCCCCCTC
A_33_P3289621	0.996	0.028556	2.25266	-4.31	0.718	0.718	A_33_P3289621	AK090602	CCTGATCTACATATCTATCTCTTTTAGAACTTTCCAGCTTATGTGTCCAATGTCAGTCTT
A_21_P0000549	0.996	0.028566	2.25252	-4.31	0.519	0.519	A_21_P0000549	NR_027927	GATCGGGCCCAACAGAGTACAGTTTGGAATCATTCAGTACTCAGACAAAATTAAAAGTAA
A_21_P0001596	0.996	0.0286	2.25201	-4.31	0.531	0.531	linc|TCONS_00001714		TGGATCCAAGAAGGAGAAACAAACAAGGGTTATGTCCAGGTCTTGTTTCATTCTGTTAAG
A_23_P356667	0.996	0.02865	2.25127	-4.31	0.471	0.471	A_23_P356667	NM_173556	ATGAGTGACCAAAACGGAAGCACGCTTTGTATTTCTACACTGAAGTATTCAGAAGCATGA
A_23_P214244	0.996	0.02869	-2.25068	-4.32	-0.65	0.65	A_23_P214244	NM_021572	TTCACTGTAGCATAGGGATAGATAAGATCCTGCTTTATTTGGACTTGGCGCAGATAATGT
A_21_P0005433	0.996	0.02869	-2.25068	-4.32	-0.465	0.465	linc|TCONS_00013599		GATGCCCACCAGTGTCACTAGGCTAGACAGCAAAGTCTAGTTGCTAAAAATATACTCCAG
A_21_P0012231	0.996	0.028697	2.25058	-4.32	0.65	0.65	A_21_P0012231	BC021745	TACCACCAACTGGTGGGAATACATGCAACACATGCATAAAACAGAGCATCAGTGGTGAAA
A_23_P395418	0.996	0.028712	2.25036	-4.32	0.665	0.665	A_23_P395418	NM_032097	GTGATGAAGCCTCTTGGTTTGAAAGTAATGACAATCCAGAAATGCCTTCTAATTCAGGCA
A_33_P3389842	0.996	0.028728	-2.25011	-4.32	-0.785	0.785	A_33_P3389842	NM_001145850	TTTTTGCGGTAAAACTGGCTAAGTACTATCGTCGAATGGATTCGGAGGACGTGTACGATG
A_21_P0013940	0.996	0.028763	-2.2496	-4.32	-0.677	0.677	A_21_P0013940	XM_002343061	AATGTCCGTGACTACTTGTGTTGCGTTGCTGGAATTTCCAGCCTTCTCAATAAGAAGGCA
A_23_P215913	0.996	0.0288	-2.24905	-4.32	-0.962	0.962	A_23_P215913	NM_001831	CGCTGAGAGGTTGACCAGGAAATACAACGAGCTGCTAAAGTCCTACCAGTGGAAGATGCT
A_21_P0000931	0.996	0.028822	2.24873	-4.32	0.711	0.711	A_21_P0000931	AK097193	GCAGCAAGTTTTTGCCACACTGTAATACTTTAACTTTACAGATATTTTGACTCCTTCTGT
A_21_P0003063	0.996	0.02883	2.24862	-4.32	0.55	0.55	linc|TCONS_00006315		GTGCCAATAGCTGCTAATTTTGAAAAAAGAAGACTGCAAGCATTATTCTGTGGCAAAATT
A_21_P0004889	0.996	0.028912	2.24741	-4.32	0.563	0.563	linc|TCONS_00011825		GCAGAAAACTGGAAATCTTATTTGTTTCCCTCCAGACTATGTGTCCAAAACATGAAAATA
A_33_P3240492	0.996	0.028954	2.2468	-4.32	0.536	0.536	A_33_P3240492	NM_032439	ATCATGCTCTTTTCCATACATCAACATAAACAGTCTTTGGATACTAAATAAACTTTCCCT
A_33_P3348061	0.996	0.028976	2.24647	-4.32	0.588	0.588	A_33_P3348061	NM_182527	TTTATATGCACTGATGAGGAAAGACATACTGTGTGATAGGGAGAAAAAGCAGCTTATAAA
A_23_P134935	0.996	0.029102	2.24463	-4.32	0.561	0.561	A_23_P134935	NM_001394	CGAGCTCCTTCCCCATCATTTCTCCTTGGCCAACGACGAGGCCAGCCAGAATGGCAATAA
A_23_P160968	0.996	0.029112	-2.24448	-4.32	-1.03	1.03	A_23_P160968	NM_018891	GAGTTTGACACGAATATGGATGCAGTACAGATGGTGATTACAGAAGCCCAGAAGGTTGAT
A_33_P3311711	0.996	0.029113	2.24447	-4.32	0.528	0.528	A_33_P3311711		AGTGTCCAGACATTCTTCTCATTGTCATTCGGACACAGAGTGAATGATCCAGGACTTGGA
A_33_P3230951	0.996	0.029163	2.24374	-4.32	0.784	0.784	A_33_P3230951	NR_024059	CAAGGAGATTTACAAAGATGTAAAACAATGCGCCTCTTCTCAATAACCTTTGGTTTTGAA
A_21_P0011767	0.996	0.029179	2.24351	-4.32	0.573	0.573	A_21_P0011767	NR_024335	GAATGCCTGTACATGCCCAAGAAGCATATGAGTTTAATGGGACCCCAATAACTTCAAAAG
A_23_P419641	0.996	0.029213	2.243	-4.32	0.596	0.596	A_23_P419641	NM_019074	CAGGGACTCCATGTACCAGTCTGTGTGTTTGATATCAGAGGAGAGGAATGAATGTGTCAT
A_21_P0008658	0.996	0.029221	2.24289	-4.32	0.546	0.546	linc|TCONS_00023472		AGTCTCTGTTCCAGAAACAACGTCATAAGAGATCATCAAGATTATCTCTGGACTTAAGGC
A_21_P0001366	0.996	0.029235	2.24269	-4.32	0.55	0.55	linc|TCONS_00001113		ATGGGGTTTCAAGTCATCACAGGGACTGAATTTAGTCTCAAGTACCATAAAGAAAATACT
A_21_P0012031	0.996	0.029238	2.24264	-4.32	0.638	0.638	ens|ENST00000416350|linc|TCONS_l2_00015519|linc|TCONS_l2_00014030		CATTCCCATTTTCTGTAAGCTTTAAACTATCCCAGATGCTGAGTAAATGTGCATTTGCTG
A_32_P118397	0.996	0.029292	2.24186	-4.32	0.546	0.546	A_32_P118397	NM_001039372	GTTCTCATGCTGACGGGGAGAACGAAAGTGACAGGGGTTTCCTCATAAGTTTTGTATGAA
A_32_P163089	0.996	0.029312	-2.24157	-4.32	-0.93	0.93	A_32_P163089	NM_001145199	TATGGTGTCCAGTCAAACAAAGACGGTTCGGAAAAATTAGAAGAAAATAACATCATGACT
A_33_P3324333	0.996	0.029316	2.24152	-4.32	0.374	0.374	A_33_P3324333	BC022023	TGAGTTTAAGTTCAGCTTGAGCAACATAGTGAGACTCTTGCCTCTAACAACAATAACACC
A_21_P0013461	0.996	0.029326	2.24137	-4.32	0.464	0.464	ens|ENST00000458645|ens|ENST00000414767|linc|TCONS_l2_00027531		TTGTCACCAGAGGATACAGGTGAGATTTTCAGAAACAAACTTTTCTTTGCTTACTAGCAA
A_21_P0010194	0.996	0.029339	2.24118	-4.32	0.669	0.669	ens|ENST00000419694|tc|THC2785009|linc|TCONS_00028903		GTCTGCTTCAGATTCTTCTACTTCTTGGCCATCTTTATTGGGAAAATAAGTATGTGAAAT
A_21_P0012712	0.996	0.02935	2.24102	-4.32	0.681	0.681	ens|ENST00000515691|linc|TCONS_l2_00021530		GCATCTCCCTTTATCATCATCCTATTTTAAAGAGTAACACTGACTCGCAAACAATTTAGT
A_33_P3304427	0.996	0.029367	2.24078	-4.32	0.545	0.545	A_33_P3304427	NM_001190787	TCCCTCGTCCTAAAAGGACACCTAATTTTGTTACTATTGAAAATTTTTATTTTGGTGGCC
A_24_P282751	0.996	0.029371	2.24072	-4.32	0.518	0.518	A_24_P282751	NM_014860	AAGTATGCTTGAGTTTTGCGAATGTTCTCCTCTTAAAGAATAGCTTCAAATTTTGAGACC
A_33_P3252699	0.996	0.029417	2.24006	-4.32	0.776	0.776	ens|ENST00000549953|tc|THC2689323		GGGAACATGTGAAATACCACTTTGAAGACTCTCAGAAGTGAGACTAATGCTTTTTTCATA
A_33_P3283611	0.996	0.029442	-2.23969	-4.32	-0.675	0.675	A_33_P3283611	NM_001549	TTCAGGCATAGGCAGTATTTTCCTGTCAGCATCTGAGCTTGAGGATGGTAGTGAGGAAAT
A_21_P0010541	0.996	0.029484	2.23908	-4.32	0.623	0.623	ens|ENST00000415910|linc|TCONS_l2_00000469|linc|TCONS_l2_00002120|linc|TCONS_l2_00000468		AGCATGAATTTCCCTCAACCTTAAGAAGAGATGGAATGTTCATAATGAGGAAGAAGTCTT
A_19_P00809204	0.996	0.029489	2.23901	-4.32	0.61	0.61	A_19_P00809204	NR_038295	CCTTTTAGGCTAGCTTCCTTCAAACCTCAAATCTTGGTTGCTGTCTAATTTAACCTTTAA
A_23_P65472	0.996	0.02958	2.23769	-4.32	0.423	0.423	A_23_P65472	NM_145250	AGCTGCAAGTTTGTACAGAATCCTGGCATAAGCTGCTGTGAGAGCCTAGAACTGGAAAAT
A_33_P3269000	0.996	0.029584	2.23765	-4.32	0.534	0.534	A_33_P3269000	NM_001007090	AAACCAGAGCTGGTGATTGTTAATGATAATGTGTAATGTGGATAGATGTCTTTGTTGTGT
A_33_P3271156	0.996	0.029584	2.23764	-4.32	0.838	0.838	A_33_P3271156	NM_001204352	GGTATCTTTAATTTCAACAGTGGGTAAACTGGTTTCCCAGTATACAATTCATTGAAAGCA
A_33_P3368383	0.996	0.029607	2.23731	-4.32	0.566	0.566	A_33_P3368383	NR_027246	GTGCAAGGCAACACATACATTTGGTCTGTGTATATACTTTGGTCTATGTATTCTGTTATT
A_24_P918384	0.996	0.029752	2.23524	-4.32	0.535	0.535	A_24_P918384	NM_022455	GATTAAGGGTAGTATTTTCTAAGGAAGTGGAAAGAATTAAACTAGAAATCCACAACCTCG
A_33_P3420402	0.996	0.029757	2.23516	-4.32	0.564	0.564	A_33_P3420402	NM_020771	CCACCTCTGCTATGTAACTGTCTTGTTAAAAGGGTGTTTTCTCCTAATTTCTGATATATT
A_32_P55804	0.996	0.029783	2.23478	-4.32	0.6	0.6	A_32_P55804	NM_001253	TTGAATTTGATTTACTAATCTTTTATTTAGGAAATTTACATTTTTACATTAGTGAGATTG
A_21_P0010192	0.996	0.029801	2.23452	-4.32	0.569	0.569	A_21_P0010192	BG222039	AAACACACTCCTTTACTACAACAATTCGGGAAACTAAATTTTCAATGATGGAAGGAATGG
A_23_P111724	0.996	0.029802	2.23451	-4.32	0.681	0.681	A_23_P111724	NM_138290	TGAAATTTTATATTGTTCTGGTACATGTCTGAAATTCTATTGCTTGGAGAGAATCCCCTC
A_33_P3371215	0.996	0.029805	2.23448	-4.32	0.583	0.583	tc|THC2784943		TGTGTGTTTTCTTTCCATCTTTTATGCTAGAGGAAGTCCGCAAGCAACAAGTGGTCCTCG
A_33_P3400673	0.996	0.029825	2.23419	-4.32	0.625	0.625	A_33_P3400673	NM_001005182	CAAGTCAAGCAAGCTTTCATTAACATGGCAAGGAAGACTGTATTTTTCACAAGCACATGA
A_21_P0007043	0.996	0.029838	-2.234	-4.32	-0.681	0.681	A_21_P0007043	NR_040079	AACTTCAGTACGCCAGCACGGTTGAGAACTATTGTTCAACGCGAACTTCACATATGAAGC
A_23_P377411	0.996	0.029908	2.23301	-4.32	0.467	0.467	A_23_P377411	AF130105	TGTGTTACATAGAATCAGTGCATGAAAGTGTTTTAGTAGCCCAGATTAGATTGTACCCTG
A_21_P0004999	0.996	0.02994	2.23254	-4.32	0.524	0.524	linc|TCONS_00012082		AAGGCCCTACAAATGTGAGGAATGGGACTGGAACACAACATTTGTTGCTGAAGTTACATA
A_32_P3955	0.996	0.029978	2.232	-4.32	0.607	0.607	A_32_P3955	NM_001100159	AATATAGACTCTCATTGAATAATTTACCTTGCAGCAGATTTGACATTGCTGCATAGAAGG
A_21_P0008129	0.996	0.030004	2.23163	-4.32	0.395	0.395	linc|TCONS_00021936		ATTATAGAATATGACTGAGTTGAGAGAGTCGGAGGGAAGGGGAGTTGATTTAATGGACTC
A_21_P0002252	0.996	0.030006	2.23161	-4.32	0.756	0.756	linc|TCONS_00004838|linc|TCONS_00003757		ACCATAACTTTCAATGCCTTTATTCAGCGATAAGAGTACGGAATTAATTCCAAGTTCAGA
A_23_P34888	0.996	0.030009	2.23156	-4.32	0.607	0.607	A_23_P34888	NM_021797	TTCCAGTCTCTTTTGCTTAGGACATGTTGCCCCTACCTAAAGTCCTGCAATAAAATCAGC
A_21_P0007011	0.996	0.030018	2.23144	-4.32	0.69	0.69	linc|TCONS_00018571		TACTGGAACAACCTCTTCTCCAAGATTCTCAGGCAATCAAAGGCCCTGAGAAGAGAAGAT
A_33_P3360072	0.996	0.030025	-2.23134	-4.32	-1.29	1.29	A_33_P3360072	NM_001161429	CTGTTGCATCTTGTCAATGTTTGACTCATGGTCAGCATCCAATAGTTGTTAAATGAATAA
A_23_P218111	0.996	0.030042	-2.2311	-4.32	-1.25	1.25	A_23_P218111	NM_001002236	TGATTGAACAAAATACCAAGTCTCCCCTCTTCATGGGAAAAGTGGTGAATCCCACCCAAA
A_24_P175187	0.996	0.030118	2.23002	-4.32	0.507	0.507	A_24_P175187	NM_017654	CAACCAGCGATACGTAATCAAAATGTAATTTTCCCCTAATAAAATTATGGATATGGGCAG
A_33_P3219850	0.996	0.030148	2.22959	-4.32	0.776	0.776	tc|THC2702109		CTGGCCCTTATCTGGGGGTCAGGAACTCACGTGCTGAATAAAGAGCAACTCTTTTCCAGA
A_21_P0005859	0.996	0.030149	2.22958	-4.32	1.04	1.04	A_21_P0005859	BX088986	AGGTAGTTGGTGCCATACATTTCCCACAGGACTACTATTTTCCAATATCAACATCTTTAA
A_21_P0010857	0.996	0.030154	-2.22952	-4.32	-0.509	0.509	linc|TCONS_l2_00003387		AATTGCAGACATACTGTCAACATCTGGGACTCGAGTTACTATTACAATCATGTCTTCTTT
A_21_P0001926	0.996	0.030159	2.22944	-4.32	0.542	0.542	A_21_P0001926	BF573640	CAGGCAGTATGTTCCCCAAATTAGCAAAGTATCTCCCAGATTTTTTCTTTGATGATATAT
A_21_P0003440	0.996	0.030162	2.2294	-4.32	0.576	0.576	A_21_P0003440	NR_033869	TGGGGACACATGTCTTAGAAGCACACTCATTAGATAAAGTGTCGCATACTCTTTGATAAG
A_23_P30126	0.996	0.030196	-2.22892	-4.32	-0.811	0.811	A_23_P30126	NM_005130	GGAATTTGCCTTATTTTTCTTGGATGCGATGTTCAGAGGCTGTTTCCTGCAGCATGTATT
A_24_P413669	0.996	0.030211	2.2287	-4.32	0.572	0.572	A_24_P413669	NM_001018053	TCAAATGGTTCTTTTATACTGTGGATGATACAGGACTCTGTTACCTAAGATGTGATAAGC
A_21_P0000496	0.996	0.030218	2.22861	-4.32	0.597	0.597	A_21_P0000496	NR_004395	GGTTAGTTATCCCTGTCTGAAAATCTGGACTGAGGGAAATAATCTATTCTGAGGCTTAAG
A_21_P0002002	0.996	0.030235	2.22836	-4.32	0.648	0.648	A_21_P0002002	AA393541	GGACACACAGTGTTGTGCTTTCTCCATTACACAGTCACCTAATTGAAGATTGGCCCCAAA
A_21_P0013281	0.996	0.030238	2.22832	-4.32	0.742	0.742	A_21_P0013281	BC013942	TCTATACAAATTAGAAACTGAGGCTCCCAGAAAACAACTTGAAAGGAATGTAGAGAAACT
A_21_P0009922	0.996	0.030282	2.2277	-4.32	0.398	0.398	ens|ENST00000420710|linc|TCONS_00028080		CGGGGGGAGATATGGCATAGGGACTATCAGATCAAATAAGCAAACAAAAGTGAAGTATGT
A_33_P3385471	0.996	0.030308	2.22734	-4.32	0.634	0.634	A_33_P3385471	NM_001005512	GAGATGACAAGTGCTATGAAGAAGCTCTGGAGAAGAGACCTCATATCAAGTAGTACATAA
A_33_P3301514	0.996	0.030374	-2.22641	-4.32	-0.451	0.451	A_33_P3301514	NM_001193582	TAAAGAAAAGGAAGATGCCCATGCTGACCCTGAAATCCAGCCTATGAAGGAAGATGATGG
A_33_P3312774	0.996	0.030387	2.22622	-4.32	0.599	0.599	A_33_P3312774		CTCACCTTGATAGAGTGAGAAGTAAATAGCAAAGATGACTAGAAACACTGTAACAATGGA
A_21_P0007632	0.996	0.030444	-2.22543	-4.32	-1.1	1.1	linc|TCONS_00020576		ATGTTGAGCTACTTCTGCTTGTGGGGCAGCTGCAATACATGAATTCTTCACTACGTTCAC
A_21_P0010776	0.996	0.030446	-2.22539	-4.32	-0.48	0.48	A_21_P0010776	NM_001178056	TTTGCAGATTCAGATACTCAGACTCCACCTTTACTTTTACCTATGTTGGCGGCCCCAGAA
A_23_P257231	0.996	0.030514	2.22445	-4.32	0.501	0.501	A_23_P257231	NM_031279	AGAGCAAAGTATAACAGGTGCCTTCACTTTTGAGACTTAGTGCCTTAAAATATGTATTCT
A_21_P0000039	0.996	0.030524	2.22431	-4.32	0.512	0.512	A_21_P0000039	NM_001164234	CAGCAGGACCTGATTATGCACTGCTATCTAGGTAGGGTCACTTATGGTTTTATAATATAT
A_21_P0012464	0.996	0.030524	2.22431	-4.32	0.574	0.574	linc|TCONS_l2_00019564		GGCAATGTGTTTCTCAACTTACTTGATCCATAACAACATGAATTTAGATCGTTCCAGAAT
A_24_P358381	0.996	0.030566	2.22371	-4.32	0.558	0.558	A_24_P358381	NM_012227	GCTCATCTTTGGCAAAGGGAACTTTGAGCACCTGACAGAAAAGATCCGAGGGTCTCCAGA
A_33_P3641456	0.996	0.030648	2.22257	-4.32	0.584	0.584	A_33_P3641456	AK125752	CCCTTTTATAGTCTGACCAAATATCTTAAAGATTTTATGACCCAATTCCTTTTCTCCTGG
A_33_P3224535	0.996	0.030676	2.22218	-4.32	0.636	0.636	A_33_P3224535	NM_001001952	CTGAGAAATAAAGATGTCAAGGATACAGTCACCGAGATACTGGACACCAAAGTCTTCTCT
A_21_P0013509	0.996	0.030689	2.222	-4.32	0.638	0.638	linc|TCONS_l2_00028126|linc|TCONS_l2_00028124		ATACTGCAGGCATGGAATAGCTTATTTTGAGCAAAGGAGATATAGGTAGAAAGTACACAG
A_24_P194278	0.996	0.030723	2.22153	-4.32	0.546	0.546	A_24_P194278	NR_026760	CCCTTCACAGCTAATATGCAGTCAGATATAAAAGTCCAGATTCGTTTGGAGAAGAATGTA
A_23_P44964	0.996	0.030738	2.22132	-4.32	0.354	0.354	A_23_P44964	NM_001010924	ACAGTCCCTCGCTTTTTGTTGTTGTTGGTTTTCTTAACCCCTTTAATGGAACTGCCTGGA
A_21_P0007818	0.996	0.030748	2.22118	-4.32	0.594	0.594	linc|TCONS_00021051		CCACCAAAACCTCTTCTTCATCATGGCCTATGAACAGCCAAAGGGTAAAATGATCAGAAA
A_23_P30582	0.996	0.03075	2.22114	-4.32	0.507	0.507	A_23_P30582	NM_004174	CCGGATCCTGAATGTCTTCCACGAGCTGAACCTGAAGGATGCCATCAGCTACGTGGCTGA
A_21_P0002065	0.996	0.030774	2.22082	-4.32	0.489	0.489	ens|ENST00000418001|linc|TCONS_00003323		AGATCTGCATTTAGGAGGCGACGGGTCCTTTCATCGTTTTATTCATTAAACATTTATCGA
A_33_P3302662	0.996	0.030785	2.22067	-4.32	0.497	0.497	ens|ENST00000461758		TTCTTTATAACCATTTTAAATGACAGTAATACTGGGACACTATGAAAAGAAAATTGTATG
A_21_P0000391	0.996	0.030787	2.22063	-4.32	0.6	0.6	A_21_P0000391	NR_003075	AACTCTAATCTGATTTTATGTGCTTCTGCTGTGATGGATTAAAGGATTTACCTGAGGCCA
A_33_P3673242	0.996	0.03079	2.2206	-4.32	0.575	0.575	A_33_P3673242	AF113687	GTAGAGTCAGTGACACTTGGAGAGAAAATAAATGATAAAATCTCTAAATGTTGGTGCTGT
A_21_P0012888	0.996	0.030794	2.22054	-4.32	0.756	0.756	ens|ENST00000506059|linc|TCONS_l2_00023650|linc|TCONS_l2_00022761|linc|TCONS_l2_00022762		GTCCCAGTCATTTTAGACCTCTTCACCTTACAATGTATTGTGTGAGATTATATTTCCATG
A_19_P00805263	0.996	0.030814	2.22026	-4.32	0.655	0.655	A_19_P00805263	CB044991	CAATGAAGACTGAACTATCGCACATTACCTAAGAAAGATGGGAATTGACATGCACATCAC
A_23_P431912	0.996	0.030815	2.22025	-4.32	0.539	0.539	A_23_P431912	NM_152577	TTGAGCCCTCAGTTTACACAAACAGATGCAATGGATCATAGAAGGTGGCCTGCATGGAAA
A_21_P0004109	0.996	0.030835	2.21996	-4.32	0.543	0.543	ens|ENST00000504244|linc|TCONS_00009616		GTGACATTGCAATGATCTTTCCTCTTGCTTACTTCAATGAACTTGAAAATATGGTTGCAT
A_32_P86763	0.996	0.030886	-2.21926	-4.32	-0.843	0.843	A_32_P86763	NM_004613	CTCCACACCAGTGGCCTCGTGGTTATTAGCAAGGCTGGGTAATGTGAAGGCCCAAGAGCA
A_33_P3272668	0.996	0.030898	2.2191	-4.32	0.709	0.709	ens|ENST00000409145		ATGAACCTTCAATTTAACATTTTACTGAAACATGGAACTATCTGCTTTTCAGATTGATAA
A_21_P0004703	0.996	0.030899	2.21908	-4.32	0.464	0.464	ens|ENST00000446476|linc|TCONS_00011409		CTGTAGTTTTCCAGCAAAATCTAGCTAAACTCCTACCACAAATGTAACAGGCATATAAAA
A_32_P306678	0.996	0.030901	2.21905	-4.32	0.602	0.602	A_32_P306678	NM_001145065	ACAGGGGTTCTTTGTAAGTTCCTCTTGTGTATATATAGTAACTTATAACAATGGCATGTG
A_32_P50123	0.996	0.030936	-2.21857	-4.32	-0.434	0.434	A_32_P50123	NM_001042758	TCAAAAAGGATAAGGAGATCATAGCAGAGTACGATACTCAGGTCAAAGAGATCCGTGCTC
A_33_P3591321	0.996	0.030938	2.21855	-4.32	0.459	0.459	A_33_P3591321	BI767459	TTGCCTTGGACATGGCAGGCATCCCATAAATATTCGGTGGCTGACTTAAAACTATAAGAC
A_33_P3309607	0.996	0.030949	2.21839	-4.32	0.629	0.629	A_33_P3309607	BC048349	CTCTCTTATGTTACCGATTTGCTAACTTCTGCCATTTAAAACTGCTGGTGATAGATTTAA
A_21_P0010435	0.996	0.030979	2.21798	-4.32	0.709	0.709	linc|TCONS_00029677|linc|TCONS_00029895		CTACATATGCAAAAGATGCCATACAGATGCTATATTAACCTGCATTATAGTCCCACAAAT
A_21_P0007573	0.996	0.031042	2.21711	-4.32	0.747	0.747	A_21_P0007573	DA697821	ACAAGGCAAAGGCCAGTTTCCTAAATCAAAGAATGAAACAAAGTACATCTTTTTCAAGCA
A_33_P3216601	0.996	0.031107	2.21622	-4.33	0.372	0.372	A_33_P3216601	NM_002012	TGGAGATCAGAGGAGGAAATGGCAGCAGAAGCCGCAGCTCTGCGGGTCTACTTTCAGTGA
A_32_P108870	0.996	0.031154	2.21556	-4.33	0.572	0.572	A_32_P108870	NM_002677	TACGAGTTTAAAAACTGCGTTGTTATTTTTAGAGATTTGTGATAATACAACTTGTTATAA
A_21_P0002094	0.996	0.031156	2.21554	-4.33	0.567	0.567	ens|ENST00000413991|tc|THC2673885|linc|TCONS_00003390		CTCAGAATATTAGCTTTAGAAGGGACTTTGGATCCTTTTGATTTTGGTAGGTGAAATACT
A_21_P0008615	0.996	0.031156	2.21554	-4.33	0.666	0.666	A_21_P0008615	BX088900	AAACCTCTACATGGATCCCTTGCATGGGTGTTGTACAATGGGAGCTTTCATTCCTGCTTT
A_24_P132624	0.996	0.031185	2.21513	-4.33	0.502	0.502	A_24_P132624	NM_018376	GCCCATGTCAATTTAGGCTACACAAAAGTAGTTGGTGTTTTCCACACAGAATATGGAGAA
A_21_P0012879	0.996	0.031186	2.21512	-4.33	0.464	0.464	A_21_P0012879	DA338254	TATGTGGTATCCTTTTCATCGTGGCATGGTCTAAGCGGGAGGGGTTCCTGGAGGACCCTG
A_33_P3405103	0.996	0.031205	2.21487	-4.33	0.604	0.604	A_33_P3405103	NM_020912	GGTAATTGTATTTGTTATCTAATGGTGCATGACCAATTACAACAAAACGTAGTGGGCTTA
A_21_P0014246	0.996	0.031219	2.21468	-4.33	0.461	0.461	A_21_P0014246	XR_109008	GGGAGCAAGTTGAAAAGCAGAGAATGGGTATATTAATTATGGGGTTTTTGAAAACAGCAC
A_21_P0011664	0.996	0.03122	2.21466	-4.33	0.574	0.574	A_21_P0011664	NR_027417	TGGGTCCTAACTGCGGTTTTTTATTTGAATAAAAAACCTTTGGAGAGGAATTCACTGTAT
A_24_P206604	0.996	0.031258	-2.21413	-4.33	-0.798	0.798	A_24_P206604	NM_004566	AGAGGTCAGAGGATGCAAAGAAGGGACCTAACCCGCTCATGAGACGCAATAGTGTCACCC
A_32_P79591	0.996	0.031304	2.2135	-4.33	0.484	0.484	A_32_P79591	NM_024733	TGAACTATGATGTCACTCATCATCCTTATTGCACTGCAGGTGCCCTTCTTCTGACAGAAG
A_33_P3278122	0.996	0.031312	2.2134	-4.33	0.579	0.579	tc|NP511378		CCTCTGTGTTCTATACTTTGATTATACCTATGTTGAACCCTCTAATTTACAGTCTAAGGA
A_21_P0001787	0.996	0.031326	2.21321	-4.33	0.544	0.544	A_21_P0001787	AK095550	CGGTACAGCCTTGTCTTGGGTTAAATTTGGAGACCAAATGTGAAAAAGTTTTACATAAAA
A_24_P381136	0.996	0.031339	2.21303	-4.33	0.574	0.574	A_24_P381136	NM_016223	CCTGGACCTTTCCAGCAGTGAGAAGTTCCATGAACTCCACCGTGACTTGCACCAGGGCAT
A_19_P00320675	0.996	0.031348	-2.21291	-4.33	-0.363	0.363	A_19_P00320675	NR_034179	AGATCTTCTGCCTCCACGTCTTCATTTCTGCCGTGGAGGTGCCACAGGTAACTGGGAGCA
A_21_P0009074	0.996	0.031372	2.21258	-4.33	0.409	0.409	linc|TCONS_00024744		AATCAGAGGGGCGAGAAACCAAAAGCAACAGAGCAAGATCTACTCTCTACACATCGACAT
A_33_P3419998	0.996	0.031374	2.21256	-4.33	0.449	0.449	A_33_P3419998	NM_001039960	GCCTATTGGCTGAACATTATGCTACTTTCAGATATTAAAATGGTGTTCCTTTGAATCGTG
A_21_P0008863	0.996	0.031383	2.21243	-4.33	0.516	0.516	linc|TCONS_00024186		AACTTGGAGCTGTTGTTTTCTACCAGACACTAGGATCCCTGAGAGAGGTGTCATTCTTTC
A_33_P3332576	0.996	0.031398	2.21222	-4.33	0.494	0.494	A_33_P3332576	NM_194251	ATGATAACCAAAAAACCTCCAACTGTCTCAGAGTCTCAGGAAACACCAGCTGGCAACTCA
A_24_P472007	0.996	0.031416	2.21198	-4.33	0.582	0.582	A_24_P472007	NM_001080421	TTTCTCTTTGCCTTTTATTGTTTCAGAGAAAAATCAAGTTGACTGTGTCAAGTAACACCC
A_21_P0009044	0.996	0.031438	2.21168	-4.33	0.542	0.542	linc|TCONS_00024694		TGCCCTCCTACCAAATGTACAGTTTAGAAATCATTTACATTTGTTAAGCTTCACTGCCTT
A_33_P3264593	0.996	0.031486	2.21103	-4.33	0.564	0.564	A_33_P3264593	NM_016249	GCCCATTCAGAAAGCATCAAGAAGAAAGTACTAGAGTTTTTAGCCAAGCTGAACAACACT
A_33_P3343200	0.996	0.031511	2.21069	-4.33	0.514	0.514	A_33_P3343200		GCCTTACTCTAGTGCTTATTCTGTTCAAGCTACTGGTGTACTTCCTGCTATTGATGACAC
A_21_P0008912	0.996	0.031522	2.21054	-4.33	0.586	0.586	linc|TCONS_00024349		TTCAGGATGAGAAGATGGGGACTCACCCAGAACAAAGCAGCACACTGATTTATCCTTTGT
A_21_P0007743	0.996	0.031525	2.21049	-4.33	0.575	0.575	linc|TCONS_00020885		TTGATAATCCAGTGGAAATTTGGGATTAATTCAAACACTTCTGAGCTGCCAGTCTGAAAC
A_33_P3387636	0.996	0.031595	2.20954	-4.33	0.667	0.667	ens|ENST00000505950		CTTCATCAGAGAGGAAATCAGTGCATTGACTCCTAATTCTAATATTAGATTCAGAGACTT
A_24_P300253	0.996	0.031601	2.20947	-4.33	0.574	0.574	A_24_P300253	NM_014386	TATGCCCAGTTAGGATTTCTTGTTTTTGGATCACAAGTTGATGACTTTTCCACTTTTCAG
A_33_P3332955	0.996	0.031617	2.20924	-4.33	0.668	0.668	A_33_P3332955	NM_016509	GGTGGACAGGATAACACAGATAAGGGCTTTATTGTACAATAAAAGATATGTATGAATGCA
A_24_P639665	0.996	0.031652	2.20877	-4.33	0.507	0.507	A_24_P639665	XR_108928	AGTTCCTAGAAGTACTTGGAAGATTTATTCTCATTTATCATGAGGCATCCTAACAGGAGA
A_23_P201918	0.996	0.031674	2.20847	-4.33	0.438	0.438	A_23_P201918	NM_012089	CATGGATGAGGCTAGACCCTAAGAAGTAATTAAGTCAATGTAAATCAAATGGAAGTTTTC
A_21_P0007946	0.996	0.031697	2.20817	-4.33	0.692	0.692	A_21_P0007946	AA442466	CAACTAAATGGAACAGGGTTTAACTGAGAACAGTTTTCAAACACAAGTCTTAGAGAAGAT
A_21_P0011855	0.996	0.0317	2.20812	-4.33	0.586	0.586	ens|ENST00000438432|ens|ENST00000399447|tc|THC2623506|linc|TCONS_l2_00014003		ATAGAGTCAACGTTGAAGGACAAGCAACTTCAAATTTCCAAGCAACAAAATTATGTTCGG
A_21_P0001182	0.996	0.031728	2.20774	-4.33	0.812	0.812	ens|ENST00000449345|tc|THC2686381|linc|TCONS_00000648		ACCGGGATGCTAATTTAGAAGTTCTAAGGTATTCTCCACCTGTAATCTATTGCTCCAGAA
A_21_P0011371	0.996	0.031732	2.20768	-4.33	0.512	0.512	linc|TCONS_l2_00009029		AAAGCCAGAGGCCTTGCTAAATTTAGATTTGGTTCTTGCTTATGTAATTTTCCCTGTGTT
A_24_P152649	0.996	0.031749	2.20746	-4.33	0.507	0.507	A_24_P152649	NR_033748	AGTCAAGATCAGATTCTAGTGTTCAATAACCCTATGTGAATCAGCTGTCTCCTGGATAAC
A_21_P0002882	0.996	0.031792	2.20687	-4.33	0.512	0.512	ens|ENST00000459861|linc|TCONS_00005833		CACCAACCCAGCAAGATGGAAGCTCAGAGTTGAAATCAAGTTGATTAATAAAACATTTTA
A_33_P3265783	0.996	0.031808	2.20665	-4.33	0.672	0.672	A_33_P3265783	NM_003154	CATCTTTCATACCATATCACACTACTACCACTTTTTGAAGAATCATCAAAGAGCAATGCA
A_21_P0005648	0.996	0.031825	2.20643	-4.33	0.619	0.619	A_21_P0005648	BG719813	CAAAGAAGTGATTGCAGATGTTAAATGGAACATAGCTCTGGTCGTTTGATAAATATTCAG
A_24_P167683	0.996	0.031881	-2.20567	-4.33	-0.333	0.333	A_24_P167683	NM_014216	AGAGGCCCTCACTCAAGAACTTCTCCGCAGGCACATCAGACCGTGAGTCCATCTTCTTCA
A_21_P0003194	0.996	0.031895	2.20548	-4.33	0.535	0.535	linc|TCONS_00006717		TGTCTTAGGTCCCAAAGGAAACAAACAAATGTGTTCCCTGTTATTCTTTCTCTCACAATA
A_23_P385690	0.996	0.03194	2.20488	-4.33	0.485	0.485	A_23_P385690	NM_033131	CTCTGCCTCAAATTCTGCGTTTTTGGTTTTAATGTTATATCTGATGCTGCTATATCCACT
A_21_P0003910	0.996	0.031968	2.20451	-4.33	0.655	0.655	linc|TCONS_00009177		CAGGAAAAATAAAAAACTTATAAAACAAAACTTCTCCTCTCAAAATAAAAATAATTTTAC
A_21_P0009202	0.996	0.031992	2.20419	-4.33	0.632	0.632	A_21_P0009202	AK000477	TTTAAAACTTTGCATGTTATTCTGCTCATGAGCCAAGTTCGGGTGCCTGTGGAACAGCTA
A_33_P3224181	0.996	0.032008	2.20397	-4.33	0.495	0.495	A_33_P3224181		GTATCAACAACATCTCTTGTTATCCTCACAACTGTGCAAAACAGGTAAGGAGGAGAGTAT
A_21_P0011576	0.996	0.03202	-2.20381	-4.33	-0.323	0.323	A_21_P0011576	NM_023011	TGGAGAGATCTCAAGAACAAGAATCTGAAGCACAAAGACACCATGTGGATGATGGCAGGA
A_33_P3279004	0.996	0.032076	2.20306	-4.33	0.567	0.567	A_33_P3279004	AK129847	CCCATTGATGGTACTTGAAATATGAACCAGTTATCTAAGGAACTTATGAGAAAACTTTGG
A_21_P0008547	0.996	0.032103	2.2027	-4.33	0.599	0.599	linc|TCONS_00023166		ATAACACTGAAAGAGACCACAGTGGAAGAGGTTCCTTTCCTCATTTCACTGGCCACAACT
A_33_P3330786	0.996	0.032138	2.20223	-4.33	0.672	0.672	A_33_P3330786	BC087857	CCCTTGTGTTCTTTGTGCGTGATTTATGACAAAATTATGAGACCTTTACATTTGTGGAAA
A_21_P0006284	0.996	0.03214	2.2022	-4.33	0.646	0.646	linc|TCONS_00016370|linc|TCONS_00016369		AGAAAGATGTCTTTCTTTCTAAGAATATATTGCACTTAAGGATAGGAGGTGTCTCCTTTG
A_21_P0005761	0.996	0.032143	2.20216	-4.33	0.73	0.73	linc|TCONS_00014851		TTTTCCTCCAGCACTTCAATGTAAGAGTGGCACTACTTAGAATGTACTTCTTAAGATATG
A_21_P0011505	0.996	0.032155	2.202	-4.33	0.794	0.794	A_21_P0011505	BX537874	CTAACAGTTAATAGCCACATAAGCCAGTGCAACTACAAAAGATAAGAGATTAGGAAAACT
A_21_P0006419	0.996	0.03216	2.20193	-4.33	0.664	0.664	ens|ENST00000423919|linc|TCONS_00016976		TTGAGGCATTTGAGGTCTTATTCTGAATTTGAATTTGTTTATCCAGAAGGAGTGCTGTTT
A_21_P0004167	0.996	0.032251	2.20071	-4.33	0.622	0.622	linc|TCONS_00009753		GATGAGAGAGATACACATATGCACTCAGTACATATATTCTATCTTTATCTGGAGGTTTTG
A_33_P3378269	0.996	0.032271	2.20045	-4.33	0.503	0.503	A_33_P3378269		AAGAGGCTTTGCACTGCAGTCCATATACACCTGGTCAGTATGAATTTTGCATTTTTGTGA
A_21_P0001791	0.996	0.032311	2.19991	-4.33	0.566	0.566	A_21_P0001791	NR_038844	GTGTCTATTTGTGTATATGCATGTGTACACATTTGTGTGAGTTCACAAATGATTACTCTG
A_33_P3248638	0.996	0.032329	-2.19967	-4.33	-0.696	0.696	A_33_P3248638	NM_001001938	AGAAGTTCCATCAGTCGTTTTCCTTGGACAATTAACAAGTTAGGCTTCCACAGTGCCAGG
A_21_P0003877	0.996	0.03238	2.199	-4.33	0.638	0.638	linc|TCONS_00008979		ATGTCTTAGAAGCACACTCATTAGATAAAGTGTCGCATACTCTTTGATAAGGTAAGGCTC
A_23_P106069	0.996	0.032384	2.19895	-4.33	0.633	0.633	A_23_P106069	X58747	GAGGCCCTGTTTTCTTGCTACTCATACGTGAAAATGAGAAAGAAAAAAGGAAAGAAAGAC
A_21_P0006874	0.996	0.032385	2.19894	-4.33	0.647	0.647	linc|TCONS_00018207		ACTGGAGCAGTGGAAGTTAGAAAGTAGGGTATGAAAAACGACTGGAAGCAGAGATCCTCT
A_21_P0006343	0.996	0.032418	2.1985	-4.33	0.755	0.755	linc|TCONS_00016544		TAACTTCCATATTTGGAATAAGCTATAAAAGGTGTGGAATCTCCATTCTTTCAATCCGCA
A_33_P3390924	0.996	0.032423	2.19843	-4.33	0.521	0.521	A_33_P3390924	XR_110674	TTTGGGGGTTCAAGTCAGAGCAGTTTGAGAAACATAAATCTCAGCCCTACACATTGTTAA
A_21_P0006593	0.996	0.032425	2.1984	-4.33	0.869	0.869	ens|ENST00000439525|ens|ENST00000449963|tc|THC2666505|linc|TCONS_00017612		CATGCACAAGCAAATGTGTTGTGTTAGTGGCTATCAAATATTCATGTATTTGATCAAGGA
A_21_P0006601	0.996	0.032445	2.19813	-4.33	0.601	0.601	A_21_P0006601	DB042126	AGTGAGAACACTGACCCATGTTGGACTTCTCTTTGTCATGGTTTTTGCCTTTTGCAGAGG
A_32_P159234	0.996	0.032454	2.19801	-4.33	0.596	0.596	A_32_P159234	NM_020844	TTCCCAGGTGAACAAAAGTTTGCTTTTCTTCACCATTCTGTACAGGACAAGCATTATTCA
A_23_P137856	0.996	0.032457	-2.19798	-4.33	-0.759	0.759	A_23_P137856	NM_002456	GTACCGATCGTAGCCCCTATGAGAAGGTTTCTGCAGGTAATGGTGGCAGCAGCCTCTCTT
A_21_P0011974	0.996	0.032474	2.19775	-4.33	0.608	0.608	linc|TCONS_l2_00014955		CTAAATGCCAGAAGAAACATGGACTCAGATGAAATTGTACAACATGTGGTCTTTTTCTTC
A_23_P141665	0.996	0.032474	2.19775	-4.33	0.529	0.529	A_23_P141665	NM_014565	TGGGAGTTACTGGTCAGCAGGAACAGGAAGATTTCTTCTACATCCTCTTCCTGTTCATTT
A_33_P3398578	0.996	0.03248	2.19767	-4.33	0.682	0.682	A_33_P3398578	NR_040710	CGCAGTAAAGTGATTACTGCACTTAGAATTTTGTTGCTTTTGCTGTGCTAACAACTTAAA
A_21_P0005802	0.996	0.032501	2.1974	-4.33	0.636	0.636	linc|TCONS_00014938		CCTAAGAAAATTGTTTTCAGCATATTCTTTTCTGCGTATTCTACCCCAATAACGCACAAA
A_21_P0014948	0.996	0.032644	-2.19551	-4.33	-0.421	0.421	A_21_P0014948	XR_133570	TAAGTATGTTCATGGTATTGCTGTACATTGGTACCTGGACTTTCTGGCTCCAGCCAAAGC
A_19_P00322426	0.996	0.032655	-2.19536	-4.33	-0.567	0.567	A_19_P00322426	NR_015364	GCAAGGCAGCCTGCTCAGCGAAGGCTTTGTCTCCTGTGGCAGGAAGAGCAACATTAAGAA
A_21_P0002554	0.996	0.032683	2.19499	-4.33	0.542	0.542	linc|TCONS_00004626		CAAAAGTCACTGAGAGGTCAAGTCCTGAAGGCTATGTACAAAGAACGACTCTCCTGAAAA
A_21_P0009570	0.996	0.032686	2.19495	-4.33	0.516	0.516	tc|THC2717186|linc|TCONS_00026550		AGTGTATCAATTATGTTCCAGTTTCTAGGATGTACTCTTCTAGTGGATCCACAAGCAAAA
A_33_P3687389	0.996	0.032733	2.19434	-4.33	0.464	0.464	A_33_P3687389	CA309819	TATCTACTTCATGAGGTTGTGGGGATCACGAGTTGGTTCGTGTAAAGCATTTGGCACAGT
A_23_P98686	0.996	0.032758	-2.19401	-4.33	-0.52	0.52	A_23_P98686	NM_025092	GTCATGCAGTTGAGGGGACTTAGTCTCAATCCCAGGCTCCTCTTGACTCTGGGCAGCTTT
A_23_P122007	0.996	0.032772	-2.19382	-4.33	-0.564	0.564	A_23_P122007	NM_033211	ATCAGATTTCTCGTTGGGCTGGAAATGTTTCGCTGTTGTATATTTTAAAGTAAATTGCAC
A_21_P0008979	0.996	0.032797	2.19349	-4.33	0.598	0.598	linc|TCONS_00024483		TCACTCCACAGAGACTGAAAACGTGTCTACCCAGTGTACAGCAAACTATTTCTGTAGGCT
A_21_P0011585	0.996	0.03283	2.19306	-4.33	0.683	0.683	A_21_P0011585	BC034720	ACTAGGAAGGAAGAGACTGTTCCTTCTTGTGATGTACTCTGAAGAAAAATTCTAGGATTT
A_33_P3343045	0.996	0.03288	2.1924	-4.33	0.604	0.604	A_33_P3343045	AK125276	CTGTAAATCTCAGTTGTATATGACCAAATTAGTTTTAAACATTAAAGGAACATTCTTCTG
A_24_P270496	0.996	0.032884	2.19234	-4.33	0.543	0.543	A_24_P270496	NM_006491	TCCAGAGCTAATCAGAAGCATAATATCTCCTGGATATCATGAAGCAAGATATAAGAGAAG
A_21_P0005835	0.996	0.032906	2.19206	-4.33	0.552	0.552	A_21_P0005835	NR_038236	CATGGAAAATAACGCGACTACTAAAACTGATAACAATAGCAGTCCATGCCATTTGACAGG
A_33_P3221203	0.996	0.032983	2.19106	-4.33	0.539	0.539	A_33_P3221203	NM_002427	CTCAGAGACACTGTTGATAAAAACTCAGGCAAAGAAAATGAAATGCATATTTGCAAAGTG
A_21_P0002109	0.996	0.032984	2.19104	-4.33	0.56	0.56	ens|ENST00000432431|linc|TCONS_00003413		ATGACATTCGTTCAAATATTTTCATTATTCCAAATAGGGGGAGGATTCCATAATAGCCCC
A_23_P16354	0.996	0.032989	2.19098	-4.33	0.632	0.632	A_23_P16354	NM_032825	AACCTCATTGTCCATCAGAAAACTCACAAGGTAGAAACCATGGGAATTCAGTAAGTAATG
A_23_P316121	0.996	0.033002	2.19081	-4.33	0.834	0.834	A_23_P316121	NM_007226	AGGTCATTTGCATTTACATTGCCTTTTACAGTGTTGATTATAAACTCGTGCAAAAGGTGT
A_21_P0014579	0.996	0.033025	2.19051	-4.33	0.662	0.662	A_21_P0014579	XR_110373	TGGGGGAAGTACTGACTCCACTTTGCTCATTTTAATCAATACTAGTCTCTTTTCCTATTT
A_21_P0002400	0.996	0.033044	2.19026	-4.33	0.657	0.657	linc|TCONS_00004138|linc|TCONS_00004137		CCAGAGCAAAACATAGCTAATGCCTTTCTGAGATTAATATAAGAATGAGTAGCTTCCAAT
A_21_P0001026	0.996	0.033093	2.18962	-4.33	0.555	0.555	ens|ENST00000425271|linc|TCONS_00000328		CCTTCCTTTTCTTTGAGGAAGTTCTCATTAACGATCATTCTCCTTATAATAGCCTGAATA
A_24_P355967	0.996	0.03311	2.1894	-4.33	0.556	0.556	A_24_P355967	NM_000621	AGCAGGTGACTTTCCTATGACACTCATCAGGTAAACTGATGCTTTCAGATCCATCGGTTT
A_23_P412508	0.996	0.03311	2.1894	-4.33	0.464	0.464	A_23_P412508	NM_173806	CCGAGATTTTATTAACATTCCTGAAGAATGGCAAGAAATATATGATTTAATCCCTGAGGC
A_19_P00317170	0.996	0.033173	2.18858	-4.33	0.638	0.638	A_19_P00317170	NR_024393	ACTCCAGATCAGAGATCTGCATTGGAAACTCCTTGAGAACCAGAAGGGTATGCTGTATTT
A_32_P402924	0.996	0.033187	2.18839	-4.33	0.565	0.565	A_32_P402924	NR_026744	AATATATTAACGCAACAAATTGTGCGTACTTGCTAGACATTAGGCATGATAGCAAGTGCT
A_33_P3339246	0.996	0.033189	2.18837	-4.33	0.637	0.637	A_33_P3339246	NM_001001933	GTGGTTGATGAATTATGGCTGTAAATAACACTATAGTTTAATAAGCCCACCATTCTGAGT
A_21_P0006566	0.996	0.033203	2.18819	-4.33	0.246	0.246	tc|THC2649084|linc|TCONS_00017441		TTGTGTTAAGGGGTAGGGGAAGAGCAAGTGAAGGATGCAGATTAATTTCTATTTAGGAAT
A_33_P3259865	0.996	0.033213	2.18805	-4.33	0.612	0.612	A_33_P3259865	NR_033186	TTTAATATATGGGCAAATGTACATGGTTAGGCTAGACTGGAGCACTTGTCTACACTGCTT
A_33_P3803667	0.996	0.033253	2.18754	-4.33	0.522	0.522	A_33_P3803667	AK095441	CTGTATCTAGGCAGCCAGTTATTAGAATAAAAACAGAATACTATGTTCATCCGCTCAGAT
A_33_P3406661	0.996	0.033271	-2.18731	-4.33	-0.534	0.534	A_33_P3406661	NM_020431	ATGCTGAACCTTCTTGTTAATGCTATGACCGTGCCTTGAATAAACAAGTCCTCCCAACCT
A_21_P0002681	0.996	0.033294	2.18701	-4.33	0.594	0.594	tc|THC2705861|linc|TCONS_00005269|linc|TCONS_00004488		AAAGGACTGTTTGAATCAGAAGAGATTGACATATTGATATTTGTCCAGTTCCATGGTTTC
A_33_P3303102	0.996	0.033311	2.18679	-4.33	0.386	0.386	A_33_P3303102	AK092022	TAAAAAATCCCCTATGGCAGAGATCCGAGTACACATGCAGCAGTTTCCACCGGTGGGGCC
A_21_P0013339	0.996	0.033338	2.18644	-4.33	0.328	0.328	tc|THC2555966|linc|TCONS_l2_00026769		AACCAGTTATTGAATATCAAGAGGAGGAGTTGTTGACCTCCCAGTGCCAAGTGTATAAGC
A_21_P0003567	0.996	0.033359	2.18616	-4.33	0.532	0.532	linc|TCONS_00007975		TGAAGGCATCTTCTGACTCAAGCAGGTCTAGATGTCTACCCCCAAGGAATCCCAGAACAG
A_21_P0000796	0.996	0.033374	2.18597	-4.33	0.568	0.568	A_21_P0000796	NR_038424	GGTATCCAGTTTTGAATGCGATCACAACAAAAGATCTCTTTCTGAATTGTATAGATTGTG
A_32_P72181	0.996	0.033405	2.18557	-4.33	0.679	0.679	A_32_P72181	NR_024391	CTCACCTCATCCATGAAGCTGGTATGTACGATTTTTCCTTTCTTTCTCAATCCTTTAAAA
A_21_P0004172	0.996	0.033408	2.18553	-4.33	0.646	0.646	ens|ENST00000506769|linc|TCONS_00009759		TAGGGGGAAGGGAAGAGAAAGGCATATTCCTTTCTTAGAAAGGCAATGCCTGCAAGTTGT
A_23_P131263	0.996	0.033434	2.1852	-4.33	0.519	0.519	A_23_P131263	NM_033066	GCAGCTGTGGTAGAAATATGAATAATGTTAGGTCACTGAGTATGAGAACCTTTCGCAGAT
A_33_P3346771	0.996	0.033469	2.18474	-4.33	0.572	0.572	A_33_P3346771	AK124171	AAGAACCATTGAAGGTGAGACAGTATTCCTATCTTAATGATTGCTCCCACAGGATTTTTT
A_23_P107116	0.996	0.033511	2.1842	-4.33	0.332	0.332	A_23_P107116	NM_007148	ACTTCTAGGCTATGAAACTGACTTCTAGGCTATGAAACTTACAGGGTATGGGTGGGCACA
A_21_P0005403	0.996	0.033517	2.18412	-4.33	0.667	0.667	linc|TCONS_00013540|linc|TCONS_00013539		CAAAACAGCAGGCTGAAGCTATGTTCATCTAAAAGCAAAACATTTGGTCAATTAAACCAA
A_23_P80643	0.996	0.033599	2.18307	-4.33	0.271	0.271	A_23_P80643	NM_006515	AATGCCCGACCGCATGTTGCACAACCCACACTTCAAAAGTTGAATGAATTGGGCTATGAA
A_24_P225518	0.996	0.033603	2.18302	-4.33	0.378	0.378	A_24_P225518	NM_001029885	TTTCTGAACAGCCTGGGCACCATCTTCTCATTCATCTCCAAGGACGTGGTCTCCAAGCTG
A_19_P00321782	0.996	0.033677	-2.18206	-4.34	-0.485	0.485	A_19_P00321782	NR_015431	AGAATTAAAGGAAGATGAGCTAGGAATCAAGAAATACGCAGAACTGATTCCTGTCACTGG
A_21_P0006013	0.996	0.03374	2.18126	-4.34	0.547	0.547	A_21_P0006013	BG216930	GCTCAGTGTTCACTCCGAAAAATGAAAAATTGCCCATTTTTGTGAAAAAGTTCTACTGAT
A_23_P67103	0.996	0.033834	2.18006	-4.34	0.659	0.659	A_23_P67103	NM_052882	AATTCCATGTTGAAATGGCCTCTAATTTGGAGGCTATTTTTGAAGGTAGCGAGGACTTAT
A_21_P0002093	0.996	0.033861	2.17971	-4.34	0.516	0.516	A_21_P0002093	AL117625	GCACAAGTGTATCATGAGATATAGATGGTAGTAGAACAAGTCATCATATCAGGACAAAAA
A_21_P0008341	0.996	0.033863	2.17969	-4.34	0.63	0.63	linc|TCONS_00022517		TGTGTTTTGCATGTCAATCTTGTAAGCATGAAGACCTACTTATAGTAAGGTCATATGTGT
A_21_P0010915	0.996	0.033903	2.17917	-4.34	0.526	0.526	ens|ENST00000425137|linc|TCONS_l2_00003921		GATCCCCAGATGCTATGGATGGCCAGCTCCATAAAAAGAATTTTTATCTCATTTAAAAAA
A_24_P294408	0.996	0.033909	-2.1791	-4.34	-0.661	0.661	A_24_P294408	NM_015900	TTACCTGAACCAGTGAACTTACAAGCAAGTGTGACTGTTTCCTGTGACCTGAAGATAGCC
A_33_P3386965	0.996	0.033925	2.1789	-4.34	0.52	0.52	A_33_P3386965	NM_145167	GGCAGGTGTTTCTTAAAGGGATGCAAAAGATATTTTGCACTTTGTATGTTCCAAAACATT
A_21_P0009173	0.996	0.034027	2.1776	-4.34	0.68	0.68	ens|ENST00000514468|linc|TCONS_00025185		TCTCATCTCTGGATGTATTTGGAGCTCATTTGTCTGACGGTTTTTGAATGCTATCTTTTA
A_21_P0013215	0.996	0.034063	2.17714	-4.34	0.594	0.594	linc|TCONS_l2_00025933		TAAGGTGCATACTATCTATATTCCTTATGTACCTTGGCCTTCATCTCAGTAATCATATCC
A_23_P74701	0.996	0.034069	2.17706	-4.34	0.415	0.415	A_23_P74701	NM_152890	AAATTATTATAGGCCAGCTACATCTAGTAGTAGGTTTGGGGTACAGATTGGGGGTTGTGC
A_21_P0006354	0.996	0.034074	2.177	-4.34	0.644	0.644	linc|TCONS_00016624		GTTCAGGTGCTAAAGTGAAATAAATGTGTCGTCTAATCACTAAGGTGTCATGAACTCAAA
A_19_P00315452	0.996	0.034111	2.17653	-4.34	0.545	0.545	A_19_P00315452	XR_110148	GACTGACGACAAGAAGGCTCTTCGTCCCTGTTTTTGAAATAAACATGGGTATAATCTGAA
A_32_P70315	0.996	0.034129	2.1763	-4.34	0.684	0.684	A_32_P70315	NM_003256	TGTTACTGCAAGTGTTTCTTCTGGCTTAGTCTGTTTTCTAAAGCCAGGACTATTCCCTTT
A_33_P3270059	0.996	0.034165	2.17584	-4.34	0.565	0.565	A_33_P3270059	NM_014469	GGGTATCTTTCAAACTGAATCTTTGTTTCCAGTATTAAAAAGCAAACAACCAGCAACAAC
A_19_P00322207	0.996	0.034167	2.17582	-4.34	0.449	0.449	A_19_P00322207	AK093219	ATTCAGTAGAATATAAAGGCATTGGTATACCCCCCCCAAAAAAAATTTTTGATTGTAGAC
A_23_P217570	0.996	0.034189	-2.17554	-4.34	-0.815	0.815	A_23_P217570	NM_014289	GTAGTACTTAGCCTACCTAGACCAGCAAGCATTCATTTTTAGCTCGCTCATTTTTTACCA
A_21_P0012988	0.996	0.034257	2.17468	-4.34	0.625	0.625	ens|ENST00000511794|linc|TCONS_l2_00023749		CAACATCGTACCTGTCTTTTCAGTGTATTATTCCCAAATAAAAGTTTAACCTCTTTTCGG
A_21_P0008303	0.996	0.034275	2.17445	-4.34	0.466	0.466	linc|TCONS_00022438|linc|TCONS_00022439		GATAAATACCAAGGAATTCTATGCCAGTTCACAGCAGTAAGAGTGCAGAAGTGCCAGAGT
A_21_P0001589	0.996	0.034333	2.17372	-4.34	0.517	0.517	linc|TCONS_00001703|linc|TCONS_00001702		CCATCTCACCTTGTATAAATATGTCTTCTCAGTATAGTAATGTCATTGGATTGAGGATAC
A_23_P42935	0.996	0.034337	2.17367	-4.34	0.274	0.274	A_23_P42935	NM_004333	AGAGGATTTTAGTCTATATGCTTGTGCTTCTCCAAAAACACCCATCCAGGCAGGGGGATA
A_21_P0009717	0.996	0.034339	2.17364	-4.34	0.545	0.545	linc|TCONS_00027004		AAGAAGGCAGGAAACAAGCAGAATGTTTCCAAAGAGTCCCATGAACTATTCAGAAAACAG
A_21_P0006091	0.996	0.034415	2.17269	-4.34	0.559	0.559	A_21_P0006091	XR_108975	TCAGCCTCTTTGGGGTTTGGGTTCTGACCAAGTAAATCGGGAATGTTGTTAACATATCAA
A_24_P205252	0.996	0.034416	2.17267	-4.34	0.568	0.568	A_24_P205252	NM_001001971	TATATCATTTTGTGTTATTTTATACGAAAACATGTTTATTATTTTCATTTTTGTAAAAGG
A_21_P0003127	0.996	0.034464	2.17207	-4.34	0.587	0.587	A_21_P0003127	BX108258	AGACTTAGCAACAGAAAGAGTAAAAAGAGAAAATAAGCAGCGAAGCCTGTGCTTCCATCT
A_24_P367079	0.996	0.034468	-2.17202	-4.34	-0.919	0.919	A_24_P367079	NM_205854	GAAGGAGTCTTTTCTGACAAGTTCCTCCTATGAGTCCAGCTTCCTGGAATTGCTTGAAAA
A_21_P0012779	0.996	0.034468	2.17202	-4.34	0.824	0.824	A_21_P0012779	BC014345	TGGACCTATTGCTGCAATGAATGGCAAGCTGGTACAGTTAAGCGGAAATCCATTCAGGTA
A_24_P892494	0.996	0.034472	2.17197	-4.34	0.69	0.69	A_24_P892494	NR_015450	ATGCTGCAAAACCTCATTCTGAGACTGAGAACTATGAATAGTCAGTGTATTTCCTTCTGC
A_21_P0004559	0.996	0.034472	2.17197	-4.34	0.713	0.713	A_21_P0004559	BX094613	GACTTTGCTTTTTTACAAAAAGCAGTGTGTGCTTTAGTTTAAAATATGGGTCACTGGTGT
A_33_P3316470	0.996	0.034509	2.1715	-4.34	0.578	0.578	A_33_P3316470	NM_001005281	TTTATTGCCTAAGAAACCGAGAGGTCAAGGAAGCTCTGAAGAAACTGGCATATTGCCAGG
A_33_P3226142	0.996	0.034605	2.1703	-4.34	0.502	0.502	A_33_P3226142	AK097487	AAGAGAAAAATACAGAGTCAGAAACTGAGCCGAGTTCTATGGTGGTACAGAGTGAGGCCT
A_33_P3366998	0.996	0.03463	2.16998	-4.34	0.547	0.547	ens|ENST00000368287		CATTTATATTTTACTAATGGTTATGATGACTTTAATAACTTTCAAAGGATTATGGGGATT
A_21_P0011280	0.996	0.034649	2.16974	-4.34	0.583	0.583	A_21_P0011280	AK026100	ACTTTCAAATGGGAGAAAGCCTCCCTTGTACTAAGTTTGCAATCATTAGAAAACTGTTGA
A_21_P0001708	0.996	0.034673	2.16945	-4.34	0.701	0.701	linc|TCONS_00002202		TTGTTATTTACACTAAAGGAAGGAGGAGAGAGAGAGATTTTATAAAAGGCATGATCCATG
A_21_P0006700	0.996	0.034684	2.16931	-4.34	0.514	0.514	ens|ENST00000424701|tc|THC2663068|linc|TCONS_00017864		TCAGGGGACCCACTTTGGTGAAAGGAGATGATTCTGTATCATTAACTGATTAAATAAAAC
A_21_P0005685	0.996	0.03474	2.16861	-4.34	0.472	0.472	A_21_P0005685	DB066514	GGTTCGCATTTTAATGGCAATCCTTGAAAACCTAAAAGCCTTAGAAACTAGAAGAAATCA
A_21_P0004639	0.996	0.034756	2.16841	-4.34	0.398	0.398	A_21_P0004639	BX280888	AATGTTGCAAGGAGACATGAGACTCACATCAGAGTTCTATGGCTTAACATGGGGGATGGT
A_24_P91830	0.996	0.034759	2.16837	-4.34	0.549	0.549	A_24_P91830	NM_001009609	GTAAGAAAATAAATTCAAATCAACTGGAGAATGAACAGTCCCAAGAGAACTCCATCAATC
A_33_P3302957	0.996	0.034765	-2.1683	-4.34	-0.38	0.38	A_33_P3302957	NM_015432	TTGGACTAACTGGCACGGGGCCTCTCTAGGGAAGTCTGGTTGTAGAGCCTGAATAGGCTC
A_21_P0006686	0.996	0.034798	2.16788	-4.34	0.559	0.559	A_21_P0006686	BC047063	GATCTGCGGAGAAATATATCTCTGTTATTTCAAGGCTCATATGACATTAACAGACAAGAC
A_21_P0006906	0.996	0.034808	2.16777	-4.34	0.611	0.611	linc|TCONS_00018323		GTGGATCCTCAATTTATGACATTCCTGATTTTTCGGACAACACCAATTTCACATATTATC
A_21_P0004427	0.996	0.034817	2.16765	-4.34	0.514	0.514	linc|TCONS_00010428		AACAGATGGAGTTCCAGAAGGCTACTGTTTGTGATTGTCTAAATAAAAGGATTCATCCAC
A_33_P3245679	0.996	0.034876	2.16692	-4.34	0.635	0.635	A_33_P3245679	XR_110372	CCAAAGGAGTTTGCTATGGAAGCAACAGCAGCATATGCTGATATTCTATAATTATTTTCT
A_21_P0011503	0.996	0.034888	-2.16676	-4.34	-0.46	0.46	A_21_P0011503	XM_003118689	CGATGGCAAAGTCATCCCCAGGAACACAGAGGGGTGCCTGGTTACTTGGAATCAGCACAC
A_23_P158851	0.996	0.034888	2.16676	-4.34	0.498	0.498	A_23_P158851	NM_032961	AAGTCATCAGTCATATCACTCACACAGAATTTTATTTTACATAGTTTTGTGACTTAATTA
A_23_P144326	0.996	0.034985	2.16556	-4.34	0.47	0.47	A_23_P144326	NM_080874	CAGATATTAAAGCTGCTTTTGGGTAAAACAGGTTTCCACCAGTATTTTCCCTGAGCTAGA
A_21_P0004279	0.996	0.035018	2.16515	-4.34	0.553	0.553	linc|TCONS_00010040		GTTCTCTCACTTATTTCCCAAAAGCCATTTGTTATGTAACAGATGAATATGTGTTCCTGT
A_21_P0010160	0.996	0.035068	2.16453	-4.34	0.62	0.62	A_21_P0010160	BX099635	CAAGAACTAGGAATCATCTTTTCACCTGGGAAGGAATCAAGTAAAAAGCAAAATTGAACT
A_21_P0008249	0.996	0.035087	2.1643	-4.34	0.629	0.629	ens|ENST00000415283|linc|TCONS_00022252|linc|TCONS_00021631		TGACATTTCATCAACACTTGGCAAGTAAGAAAGATGGGTTGAAAGACTGCATCAGAAATA
A_33_P3283734	0.996	0.035094	2.16421	-4.34	0.553	0.553	A_33_P3283734		CCAAGTTTAAGGAAGACCATGGGTCTTCACATTGGAGATTCCAAACCAGAACCATTGTTC
A_33_P3348270	0.996	0.035095	2.1642	-4.34	0.468	0.468	A_33_P3348270	X57615	TCAGGGGCCCCAGTTTATCTTTCAGTATTATAGGGAGGAAGAGAATGGCAGAGGAAACTT
A_21_P0012425	0.996	0.035119	2.1639	-4.34	0.351	0.351	A_21_P0012425	BX111391	AACCTGTGAGGCAAAAACGAAAGAAGAAGGCAGGACACGCAGTGTAACAAACCTTGGAAT
A_21_P0006658	0.996	0.035157	2.16344	-4.34	0.353	0.353	tc|THC2503064|linc|TCONS_00017795		AAAGCATTTGCCAGAAATTACTTCACTAGTGCCACACACGGACAGAATTGAGGACATTTA
A_24_P792124	0.996	0.03516	2.16339	-4.34	0.53	0.53	A_24_P792124	NM_002977	AAAGAGTGAAAATAAAATGCATATGTAAATAAAGCAGTTCTAAATAGCTATTTCAGAGAA
A_33_P3324004	0.996	0.035169	2.16328	-4.34	0.515	0.515	A_33_P3324004	NM_032965	TGAAGCCCTACTCAATATAATAATAAAGAGACAAAAGAGGCCAGCCACCCACCTCCAACA
A_21_P0000621	0.996	0.035171	2.16326	-4.34	0.519	0.519	A_21_P0000621	NR_034008	CCAGCAAGCATATGGGATTCATCTGCTGTGAGTGATAATTTATCTAGTTTCTAAAAATAG
A_21_P0012623	0.996	0.03519	2.16303	-4.34	0.548	0.548	linc|TCONS_l2_00020809		TTTCTGTTTAATTCAGGAAGCAGTTGCTAAACACAACTAACAGAGCAAAGTAAGTACACA
A_21_P0009878	0.996	0.035264	2.16211	-4.34	0.634	0.634	A_21_P0009878	BC038533	ATAGACTTGCCAGAAGTGCAATAATTATTCAGTCTCTTTCTCAGTATTAAGCCAATGTAC
A_23_P10291	0.996	0.035326	2.16135	-4.34	0.412	0.412	A_23_P10291	NM_001910	TATTGGTAATGTTAAGACTGCTGGGTGGGTTTGGAGTTCTTGGCTTTAATCATTCATTAC
A_21_P0006717	0.996	0.035399	2.16045	-4.34	0.524	0.524	A_21_P0006717	AK056146	GAATGTGGTTCTGACAAACCAGCTGGAGAAAAGCATTTCTGAAAAGAACTGTTTTAAGTT
A_21_P0008425	0.996	0.035411	2.1603	-4.34	0.643	0.643	linc|TCONS_00022726		GAGCTAGTCAAACGTCTGAAAATAAAGTTTGGTTTAAAGATGACCATCGTCTTGTTAAGA
A_21_P0007615	0.996	0.035478	2.15948	-4.34	0.502	0.502	linc|TCONS_00020542		GCAAAGCAAATTACCCAACAACATCTGATTTAATTCTCATAACACCCTTGACATACAGGC
A_33_P3216297	0.996	0.035489	-2.15934	-4.34	-0.528	0.528	A_33_P3216297	NM_001018077	CGAATTGGCAGTAAATGTTAGCCATTTACAGCAATGCCAAATATGGAGAAACATCATAAT
A_33_P3358511	0.996	0.035579	2.15824	-4.34	0.616	0.616	A_33_P3358511	CR749572	ACAGTTTGGAAACAACCATCATGAACATTTACTGCCTATTTTCTGCCTTCTTTCTTCTAT
A_23_P15101	0.996	0.035603	-2.15795	-4.34	-0.968	0.968	A_23_P15101	NM_024780	TGGGCATTCCATGCTATTTTTAATACCTGGATTGCTGATTTTTCAAGACAAAATACTTGG
A_21_P0012064	0.996	0.035607	2.1579	-4.34	0.577	0.577	A_21_P0012064	CR600703	GTTCACCTTCTATTTTGAAGACCCGCTTCTTCCTCAGGTACCTGATCTTGAAAACGACCT
A_21_P0008078	0.996	0.035612	2.15784	-4.34	0.523	0.523	linc|TCONS_00021820		ATAGTTATTGTCTCAGCAACTAGCAGTATGGTGGCATAAATATCTGTTGAAACAACAAAC
A_21_P0012643	0.996	0.035614	2.15781	-4.34	0.6	0.6	linc|TCONS_l2_00020936		TACGTTGCTTTGTGAGTCTCTTGTTGGAAGGACTGTCTTTAAATTAAAGCAATTAGAGTT
A_23_P58676	0.996	0.035626	2.15768	-4.34	0.555	0.555	A_23_P58676	NM_001204375	TGTTTGGATATAAATGTGTATGTGTCCTTGTAAATGTTTCTATCAAGCAAGAATGCCACG
A_21_P0004115	0.996	0.035669	2.15714	-4.34	0.558	0.558	A_21_P0004115	DB457834	CAGAGCTCTTTGAAGCAGAGAAAGAAAGCAGAAAGCAGAGATCTTTGAAGGCTTAAGAAA
A_21_P0002172	0.996	0.035687	2.15693	-4.34	0.584	0.584	linc|TCONS_00003580|linc|TCONS_00004702		ATGCGTGAATGAATGAGCTCTTGGATGATGGCAGCTGCAACCTTTTAGTCTTCTAGCTGA
A_21_P0005008	0.996	0.035714	2.15659	-4.34	0.704	0.704	linc|TCONS_00012103		GGACATATCACGTATTTCCTTGATTTCTACTTATCGCAGTAACTGTCTTTTCATTCACAT
A_23_P78849	0.996	0.035732	2.15638	-4.34	0.561	0.561	A_23_P78849	NM_003180	CATCAAGAAGAACACTCTGAACCCCTATTACAACGAAGCTTTCAGCTTCGAGGTGCCCTG
A_21_P0001045	0.996	0.035764	2.15598	-4.34	0.649	0.649	ens|ENST00000448412|linc|TCONS_00000362		GCAGCAATGATTTGCCTCAGCTTGTCATACATACTTGATTCTGATTAAAATAAGGCAAAT
A_33_P3350758	0.996	0.035819	2.15532	-4.34	0.542	0.542	A_33_P3350758	NM_170692	GGAACTTAGTTCTGGGCCATGTACAGAAAATATCACTGTAATATACCAAAAGGAAGTTAA
A_21_P0002759	0.996	0.035845	2.155	-4.34	0.48	0.48	ens|ENST00000488348|linc|TCONS_00005553		CCTCGATACTTGGATAATGTCCATATATGGTGCTGATTTTGGCCATGTAACTTTATTTTA
A_19_P00813482	0.996	0.035881	2.15457	-4.34	0.529	0.529	A_19_P00813482	NR_026905	ACGGCCCATGGGACCTGGATCTACCCTTGATGCTAACAATGTTCTTTGGGGAAAAAATCT
A_33_P3408162	0.996	0.035915	2.15415	-4.34	0.81	0.81	A_33_P3408162		CTCTACCTTCTGCAGGAACTTATAGTGAACAAATGGGTGACTCTTAAAACAGGAACTTGA
A_21_P0003589	0.996	0.03594	2.15385	-4.34	0.491	0.491	linc|TCONS_00008021		AAATTATTTGCTTCAGAAGAAAAGACTCAGCTCTATGTCGAGCCAAGCTCCAAGAAAAAA
A_23_P99260	0.996	0.035945	-2.15379	-4.34	-0.574	0.574	A_23_P99260	NM_006838	ATCCAGTTCTGCACCTATACCCTCTGGTGTTGCTTTTTAACCTTCCTGGAATCCATTTTC
A_19_P00318790	0.996	0.035945	2.15378	-4.34	0.544	0.544	ens|ENST00000454172|linc|TCONS_l2_00025431		ATTAGGATAAATGATTGAGTGTTCCTGTAAAGAATTGTTCCCCTGGTTCAAGCAACCAGA
A_23_P436048	0.996	0.036011	2.15299	-4.34	1	1	A_23_P436048	NM_012152	CTGCGGATCTACGTGTACGTCAAGAGGAAAACCAACGTCTTGTCTCCGCATACAAGTGGG
A_21_P0002471	0.996	0.036089	2.15205	-4.34	0.587	0.587	linc|TCONS_00004327		AAGAATCTTCAGGTGAGACTACATGGGAGGTTCTGTTAGCAGTAGCGAATCCATACAGGT
A_21_P0000485	0.996	0.036131	2.15154	-4.34	0.494	0.494	A_21_P0000485	NR_003943	AGATACTATGATGGTTGCATAGTTCAGCAGATTTAATCATGAAGAGATGTACTATCTGTC
A_21_P0008305	0.996	0.036182	2.15093	-4.34	0.517	0.517	ens|ENST00000552826|ens|ENST00000552101|ens|ENST00000548328|linc|TCONS_00022444		GGAGTTCTTACATATGCATATTCTGAAGAAGGATGTTACCCTTACTGAAAAACTTATTCC
A_21_P0008102	0.996	0.036193	2.1508	-4.34	0.645	0.645	linc|TCONS_00021870		CTGATCATATCACTGCTGTACTAAAGGTATGGAATGTATTCGGTGTTGAGGAGTTTGGAC
A_33_P3671729	0.996	0.03621	-2.15059	-4.34	-0.481	0.481	A_33_P3671729	AK126671	AAACTTGGCCATGTAGTTGATGAGCGTGTCAGTCTCACAGTTTCGATATAGATCAGCCAG
A_32_P187704	0.996	0.036213	2.15055	-4.34	0.569	0.569	ens|ENST00000521574|tc|THC2663494		GGGAGGCTCAGATGTTATTTCCCAGGGATTCCTGTTTTTCCAGAAACGTTGTCACCAAAT
A_33_P3401556	0.996	0.036247	2.15015	-4.34	0.592	0.592	A_33_P3401556	NM_005214	GATGCGGAACCCAAATTACGTGTACTACAATTTAAAGCAAAGGAGTAGAAAGACAGAGCT
A_21_P0006053	0.996	0.036271	2.14985	-4.34	0.512	0.512	ens|ENST00000441473|linc|TCONS_00015752		ATTCTGTGGCAGAGATTAAAACAATTTCAGAAGCAGGCACCCAATCCTTCTCTTTGGATG
A_21_P0009827	0.996	0.036307	2.14942	-4.34	0.606	0.606	ens|ENST00000458004|tc|THC2728295|linc|TCONS_00027901		GTGCAACTGAAGCAATTAGCTGTTACTATGTAACGAACCATCCCAAAACGTAGTGACATA
A_23_P7560	0.996	0.036324	2.14922	-4.34	0.604	0.604	A_23_P7560	NM_002187	CAATGCAAACCTGTTGAGAAGATCCAGGAGAACAAGATGCTAGTTCCCATGTCTGTGAAG
A_23_P403991	0.996	0.036332	2.14912	-4.34	0.484	0.484	A_23_P403991	NM_024080	ACACTATAAACTCAGTGGCTGAAGGAGGAAATTTTAGAAGGAAGCTACTAAAAGATCTAA
A_21_P0011860	0.996	0.036362	2.14876	-4.34	0.631	0.631	A_21_P0011860	BX648102	CCATCTTGAAAACGGAAAATAAAAACAGCAGACCTATGAAGGTCGAAGGGGAAGAAAAGC
A_33_P3394170	0.996	0.036394	2.14837	-4.34	0.532	0.532	A_33_P3394170	NR_015413	CCAGAGAAGTCCTTTTTCCGTTTTCTCCTGAGAAATTACCAGAAGAAATTAAAATCCTTT
A_21_P0004675	0.996	0.036437	2.14786	-4.35	0.507	0.507	A_21_P0004675	AY927443	TAAGAGGATTAGGCCAAAGGACTTCAGTGAAACTTTTGTGCTTTTGTTCCCTAGAGTGGA
A_33_P3419006	0.996	0.03646	2.14759	-4.35	0.804	0.804	A_33_P3419006	NM_000406	CATTGAACCAATGCCTTGGGCTTCTCTAATTACTATACATTGTGCTCATATGAATAAAAG
A_23_P31143	0.996	0.036553	-2.14647	-4.35	-0.846	0.846	A_23_P31143	NM_001003395	CTCCTTTATGATGTGCATGTCCTTGAAGGCTGAATGAACAGTCCCTTTCAGTTCAGCAGA
A_21_P0012552	0.996	0.036607	2.14583	-4.35	0.522	0.522	A_21_P0012552	AL045287	CATTTGGAACTATGCTCCTTCTGGTAAAAATATGCTCAATGAAAAGCCTTTTTCTGAAGA
A_33_P3210975	0.996	0.036616	2.14573	-4.35	0.553	0.553	A_33_P3210975		CATTGGGCTCACTACATTAGTTACTTAAGATGTGTATCACAGAATAAACACATTTAGCCT
A_21_P0009814	0.996	0.036628	2.14559	-4.35	0.544	0.544	A_21_P0009814	BC039673	TACCTATAGCAACCAGCATGGATCTCAAAAACATAGTACCAAACGAAATAAGACAGACTG
A_33_P3227793	0.996	0.036659	2.14522	-4.35	0.569	0.569	A_33_P3227793	NM_006569	AAGAACACCCAAAATGACTTTGAGGTGCACATTGTTCAAGTGGAGAATGATGAGATCTAG
A_21_P0002830	0.996	0.036676	2.145	-4.35	0.983	0.983	A_21_P0002830	AK303731	AAGCTCATTTCCTGAAGTGGAACATGGAGTTCCTGACTCCACTAATGGGAGTCAGGTAAT
A_33_P3338379	0.996	0.036718	2.1445	-4.35	0.551	0.551	A_33_P3338379		AATAGACTAAACAGAAGGTGTTTCAATTAAAGGGAAATTAAGGATCGTTTTTTCCTATAA
A_21_P0012163	0.996	0.036786	2.1437	-4.35	0.565	0.565	A_21_P0012163	NR_027061	AAGTGTTCATCTCGGTCGTGGCTAATTAACTTACCATATGGTAGTGAACTCCCTTCTGGG
A_33_P3273684	0.996	0.036802	2.14351	-4.35	0.569	0.569	A_33_P3273684	NM_001135659	CCCAGCAGTGCGAAAAGCTCCAACAAAAATAAGAAAAACAAGGATAAAGAGTATTATGTC
A_23_P211445	0.996	0.036808	-2.14344	-4.35	-0.543	0.543	A_23_P211445	NM_016733	TGCCTCTTCTAAGTGTCTATGAGCTTGCACCATATTTAATAAATTGGGAATGGGTTTGGG
A_33_P3350164	0.996	0.036808	2.14344	-4.35	0.628	0.628	A_33_P3350164	NM_198995	CCTCTACTGGACTCTAAGCAGAATCAGGAACTTCAAGATCTGAAGAACCATTATAAAAAA
A_21_P0007091	0.996	0.036857	2.14286	-4.35	0.569	0.569	linc|TCONS_00018868|linc|TCONS_00018406		GGCAGAGTCTTTATTCTTTCCTTAATCTTTGCCATTAAATTGAGCTCTATAGGACCATTT
A_21_P0001316	0.996	0.036923	2.14208	-4.35	0.578	0.578	linc|TCONS_00000975		CACTTGCCTCAAAATAAACATTGATCAAATTCTATGTGAAGGGTCTGTAACATCTCTTCT
A_21_P0008923	0.996	0.03696	2.14164	-4.35	0.541	0.541	linc|TCONS_00024373		ATTTTGCTTCTGACTGTCCAGGGGAAAGCACACTCTTCCTGAGAAAATATCAAATGAGTG
A_21_P0003541	0.996	0.037056	2.14051	-4.35	0.585	0.585	ens|ENST00000502661|linc|TCONS_00007906		TACCAAAATCATTTAGAAGAAGTTTTCTCTGACAACTCACCCTGTTAAAGGTCAACATGA
A_21_P0012581	0.996	0.037093	2.14007	-4.35	0.533	0.533	linc|TCONS_l2_00020480|linc|TCONS_l2_00020483|linc|TCONS_l2_00020481		CAATTCTTTGCTCTTTGCAGAAGGAGCCAACAGAGTGAGATGAAGGGGACAACTTCAGAT
A_23_P106117	0.996	0.037103	2.13995	-4.35	0.404	0.404	A_23_P106117	NM_007374	CTGCCCAGATTCTCCCATGGGTATTTCACGTCGAAAGGACGCTGTTACATATGTATAACT
A_32_P499005	0.996	0.037106	2.13992	-4.35	0.441	0.441	A_32_P499005	XR_109751	AATGAGGCTTCTGTACATGACATCTCTAATGAGGCTGCTGTATGTGACATCTCTAACGAT
A_21_P0001190	0.996	0.03711	2.13986	-4.35	0.592	0.592	ens|ENST00000422548|tc|THC2713298|linc|TCONS_00000672		CTGCAAGGTTCCAAGATGGGGTTTCTGAGAAAGACCAAATTAGTTATAGAGCACTAGCTC
A_21_P0011613	0.996	0.037114	-2.13982	-4.35	-0.459	0.459	A_21_P0011613	NM_173628	AGCAGATGGACTACAAGTCCTGTGGAAATATCTACAAGGGCCTGGCCCAGACGGGAGCCT
A_21_P0001885	0.996	0.037157	2.13932	-4.35	0.55	0.55	A_21_P0001885	BC039486	ACACAGGCACAAAGCAGAAGCATTTTCTTCCACTTCAACAGAGCTCCTATGCCTAAACAG
A_21_P0006823	0.996	0.037159	2.13929	-4.35	0.482	0.482	linc|TCONS_00017776|linc|TCONS_00018102		CCAGCATAAAACTAGTCAGTCCAAGTATTTCTAAAGATCCACAGACACAGTTCTCCTGGA
A_21_P0012799	0.996	0.037173	2.13912	-4.35	0.522	0.522	A_21_P0012799	NR_037866	CTCTGGCAGTTGATCTCAGTGGCTTGATAGAGTGTCATTATAAAAACGCACCTGGAAGAT
A_33_P3392927	0.996	0.037197	2.13885	-4.35	0.444	0.444	A_33_P3392927	AB529253	CTATGGCCTCAGGAACAAGGATGTGAAAGAGGCGTTGAAAAAAGCAATAGGAAAACAAAC
A_21_P0012724	0.996	0.0372	2.13881	-4.35	0.805	0.805	A_21_P0012724	CD359603	CCTTCTCCATGCTTTGATAACTTTAACTGTGGGATTCTAGTTAAAAGAACATGATTATCC
A_33_P3341224	0.996	0.037234	2.13841	-4.35	0.388	0.388	A_33_P3341224	NM_001170464	GAGGTGTTATTGTTTTCTGTTTGTGCCAATCATTTGCTTAGTAATTTCTGCTGGGTTTTT
A_23_P377094	0.996	0.037245	2.13828	-4.35	0.563	0.563	A_23_P377094	NM_013364	AAGTCTTTGTTGCAAAGGAGGAGGAAAAGGGAGGACTTGGTAGGGTTTTGTTTCTTCTGC
A_21_P0012450	0.996	0.037255	2.13817	-4.35	0.966	0.966	ens|ENST00000491849|linc|TCONS_l2_00019370|linc|TCONS_l2_00020148		GCTTTCGGTTTAGCATCAGGGGAAACAAAGCAAAGAAGAATGACACTGAAGAATCAAAAA
A_21_P0002698	0.996	0.037263	2.13807	-4.35	0.751	0.751	A_21_P0002698	NR_026834	CCAAGGAACTATAAATGGAGCTCCATGTATTTATGCAAATGTTGAGGGCATATATTCATT
A_21_P0001965	0.996	0.037273	2.13795	-4.35	0.488	0.488	linc|TCONS_00003100		GATGACACCAGGCCATTTTGGTAAACTCTTTCAGTCATTGGACTTTAAAAAGAAAAGCTC
A_21_P0000874	0.996	0.037307	2.13755	-4.35	0.46	0.46	A_21_P0000874	NR_039990	CATGCAGAAATTGGTGACCAAATCAAGGGGAAAAATAAAGAGATCCCAAATAATACATGC
A_24_P391991	0.996	0.037378	2.13672	-4.35	0.493	0.493	A_24_P391991	NR_028347	GTGACCACAGGATGAACCACTTCAGGGTCTACAGTGACATCACTCTGTACAAAGCTAAAA
A_21_P0012782	0.996	0.03744	2.136	-4.35	0.521	0.521	ens|ENST00000506972|linc|TCONS_l2_00021935		GATTCTGCAAGGAAGAGAAGACTAAAGCAAATCACTGTCTGAAAACATAACAGCTGGCTA
A_23_P431923	0.996	0.03745	2.13587	-4.35	0.815	0.815	A_23_P431923	NR_027250	AATCAGCTATGTGTATATGAAGAGAAACTATGAGGCCATGACTAAACTAGGTTTCAATGT
A_21_P0000401	0.996	0.037477	2.13556	-4.35	0.509	0.509	A_21_P0000401	NR_003196	AAACTGGTGGCATAGAAGTCAAGGATGCTGAATAATGTGTGTCTAGAACTCTGAGGTTCA
A_23_P94840	0.996	0.037497	-2.13533	-4.35	-0.474	0.474	A_23_P94840	NM_130897	GAATATCTTCTGATCGTCATTCAGAATCCATGTGAATAGACCTGCGATGGCCAAGGCTGT
A_19_P00316361	0.996	0.037497	2.13533	-4.35	0.561	0.561	linc|TCONS_00007796		GATCTCAGACTTTTGATCCAGGTGCCAAGTTAGAAAAAGAAGTTAAAACAGTGTAGTTTA
A_33_P3297360	0.996	0.03756	2.13459	-4.35	0.866	0.866	ens|ENST00000502368		CATCTGTTAATTTCCTTACCAAGTTCTGGAGATTAAAAATGGACACTGGAGGAACCTAAA
A_24_P330633	0.996	0.037614	2.13397	-4.35	0.48	0.48	A_24_P330633	NM_000353	TGGGGGGAGTAAAGAATTATTTTGGATGCAAATAAATATCCTTTAATTGATCGACTTGCC
A_33_P3320817	0.996	0.037675	2.13326	-4.35	0.574	0.574	A_33_P3320817	NM_182974	CTTCCCAAATAAATGTTTCTTCTTGCCATTTTGAGCCATCTTATTTGGCTAATGTAGGAT
A_21_P0009903	0.996	0.037686	2.13313	-4.35	0.423	0.423	A_21_P0009903	AK057411	TTGCATCTGCTGCAAACTTCTCATCTGCTGTGCAAATGATGATTAAATGTTATTGTGCAA
A_32_P336776	0.996	0.03769	2.13308	-4.35	0.485	0.485	A_32_P336776	NM_194277	GGGTTGGCATATGGAATTAGCGTCTAATGGCATTTAGTGATTTAGTAGATTGTGACTGTG
A_21_P0003139	0.996	0.037691	2.13307	-4.35	0.576	0.576	linc|TCONS_00006566		TCAAGGAGAAAGGAAAACCCTGTCAATGGCACAAATTTCCAAAGTTTGGGATGACAAGGA
A_21_P0007128	0.996	0.037717	2.13276	-4.35	0.641	0.641	A_21_P0007128	XR_110888	TCCGCAAAGCTTCACTCATTACCTACCTGGGGCCAGGACTCAGTCTCAGAGCCAAGGAGA
A_23_P8253	0.996	0.037732	2.13259	-4.35	0.558	0.558	A_23_P8253	NM_139165	TCACCAGTAAATGCTTCAGATATCCACTGGTCTTCTTCTAGTCTACCAGATAGATGGATC
A_21_P0001587	0.996	0.037748	2.1324	-4.35	0.589	0.589	tc|THC2642525|linc|TCONS_00001695		CATTTGCCTGACCCTTGGTATAGCACCAAGGGGTTCTACACAAAGAAGAGTGGATGCACT
A_21_P0007297	0.996	0.037751	2.13237	-4.35	0.645	0.645	A_21_P0007297	BU561672	GGACAGAGAAAGAATCAGAATCCATCCTTCTTTTTCCTAACCGGAATTTGAGAGACATGA
A_21_P0006535	0.996	0.03776	2.13226	-4.35	0.497	0.497	linc|TCONS_00017322		TTTCTCTTCTATCTCCAGACCCTGAAAGAAATAAAAGGCATGCTAATCACCACACACACA
A_21_P0012221	0.996	0.037776	2.13208	-4.35	0.542	0.542	A_21_P0012221	NR_027270	TGACAGAAAAGACATCTGAGAAACAAAACAAGCAAATTTGTTTTCCTTTTTGCACCTGCC
A_33_P3279847	0.996	0.037778	2.13206	-4.35	0.492	0.492	A_33_P3279847	NM_139165	ACAGTAATTAATCATGAAGCCAGTAAGATCAAGGAGACATGGAAGAAAGACAGAGGGCTG
A_33_P3242104	0.996	0.037778	2.13205	-4.35	0.555	0.555	A_33_P3242104	BG208718	GGAAAAATGAGTTCATAGAGGCTTTATGAATCTGAAAATCACTGGAAGTTGTCTTTATGG
A_21_P0002975	0.996	0.037786	2.13197	-4.35	0.588	0.588	tc|THC2663070|linc|TCONS_00006091|linc|TCONS_00006092|linc|TCONS_00006886		GCCTCTTTAATAAATGCAGTAAGGAGAGTTGGGACAGAGTTACTTTCAGACTGTGGGGCT
A_23_P10025	0.996	0.037812	2.13166	-4.35	0.703	0.703	A_23_P10025	NM_006159	ACATCACCATGTAGAAGAATGGGCGTACAGTATATACCGTGACATCCTGAACCCTGGATA
A_21_P0004134	0.996	0.037918	2.13043	-4.35	0.632	0.632	A_21_P0004134	BX094613	TCTGGAATGTGAGTGTTTCCATACTTCCGTGGATGCAGCAAATTTATATAAAGCGTTATT
A_21_P0004562	0.996	0.037919	-2.13042	-4.35	-0.572	0.572	linc|TCONS_00010961		TTTAATGTATTTAGGGCTCCCTTGTGAAAACACAAAAACAAAAATAAAAATGCCTCCCGC
A_21_P0006612	0.996	0.038008	2.1294	-4.35	0.505	0.505	A_21_P0006612	AK055803	AGAATCGTGATGCAAATTGGCTTTTATGTATTAGGCCAACTTTGTAAAAGATAAGCACAC
A_21_P0003207	0.996	0.038009	2.12939	-4.35	0.803	0.803	linc|TCONS_00006757		TTCATGACCCCAGTATACCTCTCCCAAGAGGTGTAGTAAGTTCGTTTTACGTGGTTGATA
A_21_P0006779	0.996	0.038027	2.12918	-4.35	0.714	0.714	A_21_P0006779	BC030278	ACTTCTCATTTGCTTAGTTCAGTGCTGGATATAAAGAAGATGAATGTGGCCTCAGACATC
A_23_P46829	0.996	0.038062	2.12877	-4.35	0.467	0.467	A_23_P46829	NM_033163	GGCCTCTACATCTGCATGAACAAGAAGGGGAAGCTGATCGCCAAGAGCAACGGCAAAGGC
A_33_P3280009	0.996	0.038069	2.12869	-4.35	0.515	0.515	tc|THC2662344		ACAAGGACATGTTGACCAGTGACACGGCAATGTGTGCGCAATTAAATGTTTTTACCTGTT
A_23_P148793	0.996	0.038082	2.12854	-4.35	0.684	0.684	A_23_P148793	NR_002925	TGGGATGTTGTTGTGGAGACTGAAGAGAAACAAGAGACTTTGGTCTTTGATGGGGTCTTA
A_33_P3302354	0.996	0.038112	2.1282	-4.35	0.721	0.721	A_33_P3302354	NM_001199281	AGCCAGGAGTCCTCGCTGGAGAGCGAGACAGACGAGGACGACGACTACATGGACATTTGA
A_32_P195065	0.996	0.038124	2.12806	-4.35	0.556	0.556	A_32_P195065	NM_004263	AGGTTTTATGGCTTTTGTCAGATTTTCAAGGCCTTAACAAAGTTAAAGGACCACTGCCCT
A_21_P0002909	0.996	0.038136	2.12792	-4.35	0.564	0.564	ens|ENST00000421034|linc|TCONS_00005887|linc|TCONS_00007309		TGGCTTGGAACGAGATTCACAGAGCAACCAAATAAAGATGATTGAGTGAATGGCTAAAGA
A_21_P0003980	0.996	0.038155	2.1277	-4.35	0.532	0.532	ens|ENST00000502100|linc|TCONS_00009373		TCTGCTTCCCGAATACAAAAAATTAGGCTTCTGAAATCAAACATAAGAAGTCATTGTTGC
A_21_P0000597	0.996	0.038165	-2.12758	-4.35	-0.47	0.47	A_21_P0000597	NR_033405	AAGTATTCTGTTGCTAATGACACTGGCTTTGTGGACATACCTTCATGGGAGAAGGACCTG
A_21_P0009875	0.996	0.038173	-2.1275	-4.35	-0.457	0.457	A_21_P0009875	NR_015406	GAGCAGGCTATTTCTGCTCCATGAGTCAATTTTGCCATATAAAATACTTAATTTCAGCCA
A_24_P164664	0.996	0.038235	2.12678	-4.35	0.575	0.575	A_24_P164664	NM_001190441	TTGACTTGCGCATCTACGTGTGTCACAATGAGTATGAGGTAAAGGTAAATGGTGAATACA
A_21_P0002174	0.996	0.038249	2.12662	-4.35	0.53	0.53	linc|TCONS_00003582		CCCTAGAGAGCTGCTACTTGTATTTTTTCTCCTTTATATTACCTGTGACATATAGTCTTA
A_21_P0007669	0.996	0.038269	2.1264	-4.35	0.583	0.583	linc|TCONS_00020653		CCATCTCTTGTGTTATAGAGAGAAAGAAATCTCTTCATCTCACGTATAAGGCCAAAATGG
A_33_P3258349	0.996	0.038281	2.12626	-4.35	0.564	0.564	A_33_P3258349	NR_003935	GACTTACAGATCGTGAACTTTGAATCTACATACATTAACGATGATTCCATTTGGTCCTCC
A_21_P0005225	0.996	0.038294	2.12611	-4.35	0.625	0.625	A_21_P0005225	BC031962	ATTGGAAATGAATGTATGCCTCCTTTCACTTTGTTGTTTAGTATTCCTTAGGAAGAAGCA
A_21_P0011152	0.996	0.0383	2.12604	-4.35	0.651	0.651	tc|THC2747663|linc|TCONS_l2_00006932|linc|TCONS_l2_00006931|linc|TCONS_l2_00006930		AACAAATTACCCTGTTTTTCCAGGCAGAAGAAGCAGAGTGAAGAGAGGACATTCCAAATA
A_21_P0002880	0.996	0.038374	2.1252	-4.35	0.515	0.515	ens|ENST00000484106|linc|TCONS_00005831		ACTCTGTGACTCCTTTTGGGGAGCAGAGTTGTGGACAAGAGTGCATTTTTCTAGAGAGAT
A_33_P3284036	0.996	0.038452	2.1243	-4.35	0.723	0.723	ens|ENST00000478313|tc|THC2658664		ATCTTCCTGAGGCTACACTTCAGCATCTGTAGGATGGGAGTGTTGAGCGCTAGATCTATG
A_21_P0014538	0.996	0.038486	2.12391	-4.35	0.558	0.558	A_21_P0014538	XR_110235	GGACATGAGAATCATTTCAGCTTGTAATGAGTGGCTACTTCAATAATAAGCTCAATACAT
A_21_P0013328	0.996	0.038496	2.12379	-4.35	0.566	0.566	linc|TCONS_l2_00026663		TGAGCCAAAGGCCACGGAAGTGACGTTTGCACGCCGTGCGTAACGTGCATTCTGGCGGTG
A_21_P0006097	0.996	0.038499	2.12376	-4.35	0.841	0.841	ens|ENST00000430534|linc|TCONS_00015863		TCAATCCTAAATGCCATTGCTGGAACTCAGTAGCTTCTCAATAAAAGATACACACTGAAT
A_32_P223210	0.996	0.038531	2.12339	-4.35	0.611	0.611	A_32_P223210	NM_145268	ATTCCCGACAGAAGCCTTCAGTAACACCGCCAATGAAAAGAGACAGTCAAGAGGAAAGTT
A_33_P3417422	0.996	0.038541	2.12329	-4.35	0.626	0.626	A_33_P3417422	AK127982	GTCTCTGGTATGACTTCCTCATCTATTAGTAGCCTCCTAATAAATTTGAACAAATGAATG
A_23_P143935	0.996	0.038565	2.12301	-4.35	0.601	0.601	A_23_P143935	NM_025163	GTTGTACTTCATGGCACTCTGATGCCTGCTGTCTCAGTGTTTGGTTATTATGCAAACAAG
A_21_P0005705	0.996	0.038611	2.12249	-4.35	0.734	0.734	linc|TCONS_00014729		CCCACTCCAATCTTACATTCTTGCCATTAAAAAACAAACATAAAGACTGTTCCCTATGTT
A_21_P0009143	0.996	0.038611	2.12248	-4.35	0.661	0.661	A_21_P0009143	BC041439	CTGCTACTTTCAAACAAGGGTCCCATTTTTAATGTTTTCCCAGTAATACCTTATGAATGT
A_21_P0005864	0.996	0.038617	2.12241	-4.35	0.535	0.535	A_21_P0005864	BQ429730	CCAATAAAGAGAGAGGGGTTGAACTACCTAGAGAAAACCATTTTAAATCACAATTTCAGA
A_33_P3362005	0.996	0.038666	2.12186	-4.35	0.623	0.623	A_33_P3362005	NM_001001656	GCCGGTCTATGTCATGTTTCAGCTTACTTACTGCAAATCAAATGTGGTGAACAATTTTTT
A_21_P0009909	0.996	0.038673	2.12178	-4.35	0.476	0.476	A_21_P0009909	AK096285	GAATTGTGCATGCAACTTCCAATCTGACTTTTCTGAGACATTAATAAAAACACATGCGTC
A_21_P0009612	0.996	0.038693	2.12155	-4.35	0.604	0.604	A_21_P0009612	XR_110151	GCCCTTCTGGAATACCAAATGCAAAATTAAAGTGACTACAAGCAGAATTTGGAGAAAAAA
A_21_P0002090	0.996	0.038749	2.12091	-4.35	0.567	0.567	ens|ENST00000424355|linc|TCONS_00003364		CTAACAGTACACCAACAGATCATTAAAAAGCTCGATATTCATTTCTTCAGTGATGAGGTT
A_21_P0007362	0.996	0.038778	2.12059	-4.35	0.669	0.669	linc|TCONS_00019665		CTTTCCGTAATAAATCTGTGGAACTTACCATCCATATAGGAGGTGAAAATGCAGCTATGC
A_21_P0005790	0.996	0.038803	2.12031	-4.35	0.527	0.527	linc|TCONS_00014915		TGCTCTGGGATCCTGAGAAGAAGAAAAGAAAATGAGACCAATATTGAGACAGGACAAATT
A_33_P3420392	0.996	0.038827	2.12003	-4.35	0.527	0.527	ens|ENST00000371105|tc|THC2707743		GAGCATTTGAAATTGTAGTTGCAGAATGTTTTGCAATGAGGATGTATTCATGGATTGTGT
A_21_P0002381	0.996	0.03883	2.12	-4.35	0.551	0.551	linc|TCONS_00004098		TTGCTGAACAAGGAAAAGAGCCCATCAGAGATCGAGAATGCTTGTTATTAGTAACTTAAA
A_33_P3322804	0.996	0.038838	2.11991	-4.35	0.605	0.605	A_33_P3322804	NM_001018064	TGCCTTTTGGTAATGCTGTTTCTGCTTAAGTTGGCAAGACACTCCAAGTTTGGCATGAAA
A_33_P3223059	0.996	0.038857	2.11969	-4.35	0.541	0.541	A_33_P3223059		TGTCCATATATTATATGCATAAATGCAGAACAAAAATAAATTACATAGAAAATGTCAACA
A_24_P930756	0.996	0.038897	2.11924	-4.35	0.51	0.51	A_24_P930756	AK074125	AAGCGTGTTGGAATGCAGTCTACAAAAGCGCTATAAGGGCTAAAGGATTATAGTAATAGC
A_21_P0008197	0.996	0.038948	2.11866	-4.35	0.469	0.469	linc|TCONS_00022080		AATTTCCTAGTTGGAAGCCCTCGCACTTGGGAAATTATTTAATGTGATTTTTTCTCCCTG
A_21_P0001875	0.996	0.038969	2.11843	-4.35	0.614	0.614	ens|ENST00000433065|tc|THC2710260|linc|TCONS_00002929		GCTTGAGACCCTGTCATTTCCATCAAGCTTGAAAATATACATCTTAATAAACTGCAATAC
A_23_P158775	0.996	0.039004	2.11803	-4.35	0.81	0.81	A_23_P158775	NM_003361	GTGTACCTGAGGCCCCCATCTCCTTAAAGAGTGTGGCAAAATAATGATTTTTAAATCTCA
A_21_P0006964	0.996	0.039037	2.11766	-4.35	0.572	0.572	linc|TCONS_00018426		CTGGGAAACGATAAGAGCCCAACATATGTTAGAAGCAACAATCGCAGACAAAGAGTACAA
A_33_P3615334	0.996	0.03905	2.11751	-4.35	0.49	0.49	A_33_P3615334	AK128015	GGCTGGAGTTCCTGGTCCAATTTTTAAAGAAAACAAGAGAATAAAAGGCCCATAAAACTC
A_23_P212258	0.996	0.039053	2.11748	-4.35	0.896	0.896	A_23_P212258	NM_000893	AACCACTGGGAATGATCTCACTGATGAAAAGGCCTCCAGGTTTTTCACCTTTCCGATCAT
A_32_P206104	0.996	0.039065	2.11734	-4.35	0.523	0.523	ens|ENST00000431307|ens|ENST00000412221|ens|ENST00000443448|tc|THC2691148		AGGAAAAGGAAACTTCACCGAAACTTCAGAAAGCTACAGAAATGACATCCATTTTCACAA
A_23_P73170	0.996	0.039072	2.11727	-4.35	0.624	0.624	A_23_P73170	NM_004784	TTGGAAAGAGCAAAGGAAGAAAATACCCTCCAATGGATTCTGATAGCAGGACATTTCTGT
A_21_P0007860	0.996	0.039087	2.1171	-4.35	0.533	0.533	linc|TCONS_00021248|linc|TCONS_00021247		CTCCTACTGGATTCCTGCTAGTGATGGGAGAAAATTATCATTCTATGAAAAGAATATGTC
A_23_P58328	0.996	0.039098	2.11698	-4.35	0.911	0.911	A_23_P58328	NM_007193	TGGTGATGCTGAGGACTACTAAAATGAAGAGGACTTGGAGTACTGTGCACTCCTCTTTCT
A_33_P3395605	0.996	0.039113	-2.1168	-4.35	-0.586	0.586	A_33_P3395605	NM_181724	ACCTCTGCACAGCTCTCCAGGTGCTGAGATATAATGCACCAGCACAATAAACCTTTATTC
A_24_P940365	0.996	0.039113	2.1168	-4.35	0.783	0.783	A_24_P940365	NM_001145080	TTCTAAGTTCTAAAATGTATTTTTTAAAGGTTAATCTCTAACTAGTTTAGCTTGCAATTG
A_33_P3314828	0.996	0.039125	2.11667	-4.35	0.517	0.517	A_33_P3314828		AGGAAGCTTCCCATAGATGCAAAAGGTTTACAAGAAGCAACAAAGATTTTCAAGGTTTGA
A_24_P116909	0.996	0.039127	-2.11665	-4.35	-0.666	0.666	A_24_P116909	NM_006785	TGTGTATACATATGTTTATCTCACACACATTATGAGCTTGAATTCTTAATTCATCCTAGC
A_21_P0002764	0.996	0.039131	2.1166	-4.35	0.567	0.567	ens|ENST00000497854|linc|TCONS_00005574		GGGCACTTTTTAAAAAATTTCACCCAAGAGAAATATACAGTCATTTGTCAGACCAGTGAT
A_19_P00322435	0.996	0.039159	2.11629	-4.35	0.626	0.626	ens|ENST00000414404|tc|THC2651859|tc|THC2671238|linc|TCONS_00003316		CCAGAAGAAGAAGATGAGCTTCAGTTATTCTAGCACAACTGCTGTGATATTTGTAAATAT
A_21_P0014899	0.996	0.039198	2.11584	-4.35	0.263	0.263	A_21_P0014899	XR_111214	GGATGGTCACAGTGATTTCTCAAACTACAGCTCACACCAAGTATTTTTTCTTTTTCTATT
A_21_P0007132	0.996	0.039199	2.11584	-4.35	0.657	0.657	A_21_P0007132	BC027619	TTCACACAGCTGGAACCACTTTGCTCACCTTTAAAAAGAGCCATAGGTACCTAGGATCTG
A_33_P3361771	0.996	0.039211	2.1157	-4.35	0.496	0.496	A_33_P3361771	NM_003292	GTGACTTGCCTGTGAAGAAATGAAAATAAAAATTGAGGGCAATAAGAATACTACCCTCAA
A_24_P495367	0.996	0.039228	2.11551	-4.35	0.606	0.606	A_24_P495367	NM_001080476	TTTCGAAACTGCTTCACAGACTCTTTCAAAGCCCTGAAGTGTACGGCTTGCAATGAAAAT
A_21_P0002921	0.996	0.039245	2.11532	-4.35	0.66	0.66	ens|ENST00000432908|linc|TCONS_00005922		ATTTTAACGAGAGGAGGTGCGGAAGACCTACTTAAAACCTGAGAGTCTCGAATAGGAGAG
A_33_P3503990	0.996	0.039252	2.11524	-4.35	0.533	0.533	A_33_P3503990	NR_038875	CAGCAAGTGAATCCACCTTGCATAGAGTGAAATATTTGTAAAACTCCTAATTAGAACAGA
A_33_P3679936	0.996	0.039311	2.11459	-4.35	0.513	0.513	A_33_P3679936	XR_109153	CATGGGGAGAACACAGAACACACAAAGCTTTCTCTTAAAAGTCTACAAAATTATAATCTG
A_33_P3306684	0.996	0.039311	2.11458	-4.35	0.654	0.654	tc|NP511242		GGATTTTTCTAGATGTTTTCTGGACCTCAGTCTTCCAAAATCATCAGATCACAATTGTTA
A_21_P0005075	0.996	0.039332	2.11434	-4.35	0.561	0.561	linc|TCONS_00012341		GGTATTCCTGGAGATTCCAGAAGGCAAGCGTGAGCAGAGAAGTAATGATGGAAGAAATAA
A_21_P0014527	0.996	0.039333	2.11434	-4.35	0.505	0.505	A_21_P0014527	XR_110212	GATTAATGCTGACTGCTTTCCTATGACTCTGTACTGTATTTACCTGAAATATAAACCACA
A_33_P3379916	0.996	0.039342	-2.11423	-4.35	-0.832	0.832	A_33_P3379916	NM_014905	TTAATTAAATGTGCCGTTATTTACCCCTGATGTTATTTATGACTATGTGCCGATTCCTGC
ERCC-00051_60	0.996	0.039381	2.1138	-4.35	0.409	0.409	CONTROL
A_21_P0002729	0.996	0.039406	2.11352	-4.35	0.564	0.564	A_21_P0002729	BC041892	CCATGATTGATAGTGGATGCCCAATAAATGCATTCCAAAATATATGGATGCCCAATAAAT
A_21_P0006632	0.996	0.039415	2.11342	-4.35	0.585	0.585	A_21_P0006632	AK056101	GATGAAGGAGGAACATAAAGGGTTTCATCACAGGAAATAGAACTATTGCTTTATTCAAAC
A_21_P0003927	0.996	0.039448	2.11304	-4.36	0.553	0.553	A_21_P0003927	XR_108588	CAACCTGGAATTAAATCCTGATGCTTAGAACCTCAAAGTCTAAAATCTTCTATTGTCACT
A_21_P0000998	0.996	0.039496	2.11251	-4.36	0.5	0.5	ens|ENST00000414923|ens|ENST00000424955|tc|THC2677347|linc|TCONS_00000264		GAGGTCTCCAACTCATTTGATCTGAATTTCTGTCAGAAATAATGGTTTTCATTATGACTC
A_24_P328524	0.996	0.039503	2.11243	-4.36	0.373	0.373	A_24_P328524	NM_003947	TTGCATGACTGAGAATTGCTGCTGTCTTTTTTCCGTATGTCACTTTCTTGAATGTGTTCT
A_19_P00315502	0.996	0.039554	2.11187	-4.36	0.651	0.651	ens|ENST00000417112|tc|THC2657193|linc|TCONS_00017779		AGCCGGGATCGGGTTGTTGTTAATTTCTTAAGCAATTTCTAAATTCTGTATTGACTCTCT
A_21_P0007823	0.996	0.039586	2.11151	-4.36	0.46	0.46	linc|TCONS_00021065		CTTGTTGAGGTCAAAAATGCACATTCTCCTCTCCCAGAAGAAAAACGCATTATTGTAGAA
A_19_P00321148	0.996	0.03959	2.11147	-4.36	0.531	0.531	A_19_P00321148	AK055877	CTCCTTCTGGGACCAAATTCCAAATTCCTAAAGAAAAAACAAACCAAAAACGGATATGAT
A_21_P0013271	0.996	0.039608	2.11126	-4.36	0.562	0.562	A_21_P0013271	NM_001195243	ACTTCCTCTGTTATGCCAGATATGGTTAGCCACTTTGGTTTTTTAGGAGCTATAGGATGG
A_21_P0004916	0.996	0.039649	2.11081	-4.36	0.465	0.465	linc|TCONS_00011910		AGAAAGGTTGGCTCCAAGACCTGGTGATACCTTCAGATGTCATCAATAACTTGCTCTGTC
A_21_P0008930	0.996	0.039667	2.1106	-4.36	0.532	0.532	linc|TCONS_00024385		AGAAAGTAAGATGAAGGCTGTGGACTCAAATCTCAGGGTTTGAACTTCAAACGCACACCC
A_21_P0000134	0.996	0.039681	2.11045	-4.36	0.597	0.597	A_21_P0000134	NM_001197020	AATCTTTGAGGGTGTTTTCTGTCCAAATGACTGAAAAAATGAATAAAAGCCTCCCCATTT
A_21_P0014128	0.996	0.039685	2.11041	-4.36	0.647	0.647	A_21_P0014128	XR_108513	TGGTGGCTTTAGGGAGTGCAGGATTGTCCCTATGATTTTTTGTTAAAACTTGCTAAAGTT
A_21_P0004287	0.996	0.039689	2.11037	-4.36	0.495	0.495	linc|TCONS_00010065		AATATACTCTGTGGAATCTGGTGAATCCATGCAAATAACCAAACTGGGGAAGTCTTTGCA
A_21_P0006440	0.996	0.03969	2.11036	-4.36	0.604	0.604	ens|ENST00000438499|linc|TCONS_00017036		GAGATTAACCCTTTCCTGGAAAATGAACGTCTATTGCTTCTTTTGGGGACAGCATGCTTT
A_33_P3380502	0.996	0.039784	2.10931	-4.36	0.583	0.583	A_33_P3380502	NM_001146265	CTGGTTGGATTTCTCACCAGGATTGTCTATAGAAGTTAACTGATTTATGATTGTTAACAC
A_21_P0010178	0.996	0.039883	2.10821	-4.36	0.557	0.557	ens|ENST00000416641|linc|TCONS_00028874		GAGCTAACATTATATGTCTCAGCATCCAGTCCATCCTAGATGGATTTCGATTCTATCTAG
A_23_P204751	0.996	0.039886	2.10817	-4.36	0.531	0.531	A_23_P204751	NM_020039	TCATACCTCCCCAGAGGGAAGCAGGAATGAGGCCAAAAAGTGTGCATTGGATAGGGGAAC
A_21_P0002987	0.996	0.039897	2.10806	-4.36	0.65	0.65	ens|ENST00000471614|linc|TCONS_00006899|linc|TCONS_00006110|linc|TCONS_00006109		CCTATCGAAAGTTCAGAGGTTAAAGATGATGTTGTTTATGGTACTCCTAGAAATTGATTC
A_23_P40919	0.996	0.039906	2.10795	-4.36	0.536	0.536	A_23_P40919	NM_032787	TCAGGATCGTCTTCAGCTACATATTCTGCCTTTTCAACACTACACAGGGATTGCAAATTT
A_21_P0001729	0.996	0.039929	2.1077	-4.36	0.694	0.694	tc|THC2656487|linc|TCONS_00001493|linc|TCONS_00002381|linc|TCONS_00001492		GTATCAAAGGTGAAGAGTTCGTAGCCTTCAAGGAAACAAGAAACCATGGGATGGAGTGAA
A_33_P3358681	0.996	0.039933	2.10766	-4.36	0.536	0.536	ens|ENST00000422227		GGTTTTTAGGCACTAATGAAAGCCAGGGGCAAAATAATTTTTAATCTACCATTATTTCCC
A_23_P92334	0.996	0.039946	2.10751	-4.36	0.539	0.539	A_23_P92334	NM_024943	TGAAGAATACTCAGAAGTTTATTTTGTGAATGAGTAGACTGGAAAATGTTTGTGTCCAGC
A_21_P0002151	0.996	0.039948	2.10749	-4.36	0.442	0.442	A_21_P0002151	BC055007	AAGGCAGCGGTTTATCTTTTTAATTCTCTGCTTCATTGGCATAGCCTTGACTGGCAAACA
A_33_P3795524	0.996	0.039961	2.10735	-4.36	0.542	0.542	A_33_P3795524	XR_110000	CCCATCTTAGAGGAATGGTCTCTTCTTAATGTCTTTGTGTTCTAAATATTTGATCATGTC
A_23_P52761	0.996	0.039963	-2.10733	-4.36	-1.55	1.55	A_23_P52761	NM_002423	TTGGGTATGGGACATTCCTCTGATCCTAATGCAGTGATGTATCCAACCTATGGAAATGGA
A_21_P0013786	0.996	0.040011	2.1068	-4.36	0.538	0.538	A_21_P0013786	BC028039	GAGCATTGTCAGCCATTAGAAGAAGTCAGATAACGCTTATTTCCTCAAAAGATTGGCATA
A_21_P0008575	0.996	0.040016	2.10674	-4.36	0.535	0.535	A_21_P0008575	AK056534	CTGAAAAATGAAGACGTTCCCACCAGTTCCAGAAAACAGGGCTAACTTAAAATGCAGCCC
A_21_P0003975	0.996	0.040035	2.10653	-4.36	0.78	0.78	ens|ENST00000503267|tc|THC2660224|linc|TCONS_00009361		GCTAATGTAGCTACCTTTAAAGAATTCTGCTATTTACAATAAAAGTGAGATCTCCCTCCT
A_33_P3243268	0.996	0.040071	2.10613	-4.36	0.523	0.523	tc|THC2524147		AAATGAAGACTCTGTAAGTTATTTTGAGCCACACAAGATCAGAGATAGCCATGTCCAAGC
A_33_P3811233	0.996	0.040073	2.10612	-4.36	0.606	0.606	A_33_P3811233	NR_033859	TTTCTGTAAAACAGCATGGTAATACCTCTGTGTAGATACTGCTGGAAGATTACAGATGCT
A_21_P0000771	0.996	0.040132	2.10546	-4.36	0.461	0.461	A_21_P0000771	NR_038334	ACATAATCATGTAATCTACACTATCTGCAAATAAAGATCATTTTACTTCCTTCCAAAAAA
A_33_P3295091	0.996	0.040144	2.10533	-4.36	0.496	0.496	A_33_P3295091	NR_024236	TGCCGTGCTTACCTATTTCTTTATATGCTTTGTGGTCTTTTTTATTGAAACTTGGGCATG
A_21_P0001642	0.996	0.040146	2.10531	-4.36	0.69	0.69	linc|TCONS_00001874|linc|TCONS_00001873		AAAGGATCCCCTGTCTGGAATAAATCTTGGTAAAAGATGCTACGAAAGCTGGACCTAGGA
A_21_P0004457	0.996	0.040161	-2.10515	-4.36	-0.45	0.45	linc|TCONS_00010530		CAAACTGTTGTGGACTACGCGATCTCCACATGGAAGATGTCACATCAAAAAATAAAAATA
A_33_P3351904	0.996	0.040168	2.10507	-4.36	0.531	0.531	A_33_P3351904	NM_031861	TCAAATCACCCCGGACAGGTGAGTTTTCTACAGATTCCACCTATCAGGAAGTGTATGTGA
A_21_P0002301	0.996	0.040198	2.10474	-4.36	0.491	0.491	linc|TCONS_00003909|linc|TCONS_00003908		ATTTCTTCTTCTAACAACTGTGAAGTGGTCAAAAGGCAGAAATGAGGAGGAAAGCAAAAA
A_33_P3387971	0.996	0.040199	2.10473	-4.36	0.52	0.52	A_33_P3387971	AK124342	TTTTTGCCATCTCTAGCAGGAGGGCACTGCATAGCAGAAACAAAGACGTTGTAAATTGTT
A_21_P0009378	0.996	0.040215	2.10455	-4.36	0.49	0.49	A_21_P0009378	NR_034144	TCGGGAAAAGGGATCAAGGAAATGACTATTCCTCCAAATAAAATGCTGCACATCTTTCAT
A_21_P0000297	0.996	0.040233	2.10436	-4.36	0.266	0.266	A_21_P0000297	NR_002914	TGTAATTCCAATAGATCCTTCTGACCCTCCACTGTGGACTCAATAGCAGGGAGATGAAGA
A_19_P00320619	0.996	0.040245	2.10422	-4.36	0.523	0.523	A_19_P00320619	NR_027481	GAACATGTAGTGTCTTGTCCTGCAAACACATACGGACTTTTCATTTTTATTTACATGAAG
A_19_P00317449	0.996	0.040255	2.10412	-4.36	0.437	0.437	A_19_P00317449	NM_178549	ACCTGAAGTTCTGTTTGCTGTCATGTGGAAGAAAAGAGCCTTGGAGAAGTTTTATTTTTT
A_33_P3270009	0.996	0.040258	2.10408	-4.36	0.427	0.427	A_33_P3270009	NM_147223	TTGCCAAAGCCCAAATTAACGAGTATTATAAAAGGATAATAAAGCATCCCTGAAGCCAAA
A_24_P140666	0.996	0.040266	2.10399	-4.36	0.574	0.574	A_24_P140666	NM_015111	GAAAAAGAATGATGCTTCTTGCAACAAAAACAAAAGTGATTATGTCACGAGAGGAGAGGC
A_23_P35484	0.996	0.040306	2.10355	-4.36	0.59	0.59	A_23_P35484	NM_006229	CACCAAGATCACTGTGCAAAAGGGAGAAGAGAAGACAGTGTACAACTTCTGTAGCGAAGA
A_23_P84666	0.996	0.040332	2.10327	-4.36	0.813	0.813	A_23_P84666	NM_182569	TATAATCGAGAACACTTAACAGTGTGGGGTAATGCCAATTATGAAATTGTAGAAAAGTGC
A_21_P0011270	0.996	0.040369	2.10286	-4.36	0.557	0.557	linc|TCONS_l2_00008041		CTGCCTATCTTCCCAGAATAATCCAAGATTTGGGGAAAGAAAGAGTATTTTGCTAATTTC
A_21_P0007234	0.996	0.040369	2.10286	-4.36	0.545	0.545	linc|TCONS_00019382		AGGCAGAGCCAATCGTGGGGTGGCTAACAAATTTTTCCAGCAACACAGAGCTGAGAGGAT
A_19_P00321941	0.996	0.040453	2.10194	-4.36	0.489	0.489	A_19_P00321941	NR_024475	GTTTCCAAAATAAATAAAGAGCAGGCTAGAGGGAAACCTCCAGTCCTTAGAAACCACGGC
A_21_P0012193	0.996	0.040535	2.10105	-4.36	0.456	0.456	A_21_P0012193	NR_024027	GAACAAATATGAAACAATCTCTGGAAAATGGAATTTGATTTTGATTCAACAACAGGAGAA
A_21_P0012181	0.996	0.040551	2.10087	-4.36	0.451	0.451	A_21_P0012181	BX648100	TTTCATCCATGGACCCTGCACGAAATTGCCCCATGTTTCTGTTTGTGCATCACTGAGAAA
A_24_P270728	0.996	0.040571	-2.10065	-4.36	-0.629	0.629	A_24_P270728	NM_001042483	TATTCCCGCTGACTGAGTCTCTGAGGGGCTACCAGGAAAGCGCCTCCAACCCTAGCAAAA
A_33_P3435546	0.996	0.040599	2.10035	-4.36	0.668	0.668	A_33_P3435546	AL137361	GGCTTCCATGAGGGGAGTATTATATGTCTTACGTACTCTGCAAAAATCCTTATTGAGAGT
A_21_P0007259	0.996	0.0406	2.10034	-4.36	0.48	0.48	A_21_P0007259	BI831937	TGGCTAAGTGTCTAGCAGGATGATTGATTAACAAGATGTTTTGTTTTCATCATCTCAGAG
A_19_P00321399	0.996	0.040606	2.10027	-4.36	0.554	0.554	A_19_P00321399	AK126481	TTCTGGCTGCTCTGCCCAGGAGGTCCCTTTGAATGGCCAGAGATGGTCTCCAATGCTGTT
A_33_P3241378	0.996	0.040647	2.09982	-4.36	0.636	0.636	A_33_P3241378	NR_024583	GGCCCAGGCAAGATAAATAATGTAAGTGGAAAAACCTGTCAACAATAAAGGTTTTAAAGG
A_21_P0006260	0.996	0.040651	2.09979	-4.36	0.479	0.479	linc|TCONS_00016287		ATTCATTGAAATGTAACAACCTTATAAGGTTCCAGGTGTGTCTTAGTTTTGAAGCTTCAC
A_19_P00321194	0.996	0.040656	2.09973	-4.36	0.498	0.498	A_19_P00321194	NR_002838	ACTCTCAATTTTCCAGTGGCTCTGACAGAAGGATAAATCTTCGGCTGTTTTAACTAAAAT
A_21_P0006991	0.996	0.04067	2.09958	-4.36	0.532	0.532	linc|TCONS_00018499		GCTATTCCAGTTTGAGTGTCCCAGAAAACTCCTCCATTGTTGACAAACTGAGAAGCTGAC
A_24_P16214	0.996	0.040676	2.09951	-4.36	0.277	0.277	A_24_P16214	AK090827	GTCCATCATTACATATCTGTGGTGTCTGGCTCATTCGTCTCGTTTTCTGTCATTTTACCT
A_23_P134755	0.996	0.040759	-2.09861	-4.36	-0.455	0.455	A_23_P134755	NM_014112	GGGGGGAACATCTCAAAATGCCAATGTAAAATTTAACTTACAGCAATATTCACCAGCAGA
A_21_P0007522	0.996	0.040839	2.09774	-4.36	1.03	1.03	linc|TCONS_00020316		TTCTTCACTCATGACGTGGCATGGATTTGACCAAAGGCGTGATCATGTTTAAAATAAAAA
A_23_P431252	0.996	0.040849	2.09763	-4.36	0.462	0.462	A_23_P431252	NM_032505	AAGTAAAAGGCACAATGGGTACTACAGAATTAAAATGTAGGTCTAACATAATGCCAGTTC
A_33_P3341399	0.996	0.04095	2.09654	-4.36	0.533	0.533	A_33_P3341399	NM_198529	CTGAAGGAAGTTGATGAACTCTTGTACACATACAAGGAGGGAATGGAAAAAGAATCTATG
A_33_P3234697	0.996	0.040957	-2.09647	-4.36	-0.69	0.69	A_33_P3234697	NM_020169	GGCATCTAGCTTATGAGGCCAAATAATCCCAAAGTGTCACTTTATATAAATGTCTTGATT
A_21_P0009893	0.996	0.040985	2.09616	-4.36	0.498	0.498	A_21_P0009893	AA310927	GAAAAAGGTCTTGCTTCACTCAATTAAGTATGTTCTGGATGGTTACAGACTTCATGTAGG
A_23_P57379	0.996	0.041041	-2.09556	-4.36	-0.528	0.528	A_23_P57379	NM_003504	AGGATCGGAGCAAGTTTCTGGACGCACTTATTTCCCTCCTGTCCTAGGAATTTGATTCTT
A_21_P0002289	0.996	0.041087	2.09506	-4.36	0.734	0.734	linc|TCONS_00003850		AGAGAGGTTTAGGTGGATTCATCCAAATACTTTAATCCCAGAGCTCTGTCCTACAAAAAC
A_32_P16053	0.996	0.041094	2.09498	-4.36	0.57	0.57	A_32_P16053	NR_040095	CATTAGAAGATTGATGTAAAATTAGAGGACACTGAGACTGGAATAGATTGCAAACTTCAG
A_23_P501754	0.996	0.041117	2.09473	-4.36	0.585	0.585	A_23_P501754	NM_000759	GGGTCCCACGAATTTGCTGGGGAATCTCGTTTTTCTTCTTAAGACTTTTGGGACATGGTT
A_33_P3256972	0.996	0.041203	2.09381	-4.36	0.6	0.6	A_33_P3256972	NM_006686	ACAGATGGCCACAGGCCTCTCTATACACATTTACAGAATTTCACATAAAGGTTTACTCTG
A_21_P0000837	0.996	0.041249	2.09332	-4.36	0.481	0.481	A_21_P0000837	NR_038913	CTAAATTAGTGTCAGAGCTCCAGGGAACACATTCAGATATAGTCACACTGAGTCAGAGCT
A_21_P0012354	0.996	0.041256	2.09324	-4.36	0.831	0.831	A_21_P0012354	BC040576	TTTAGATTTCGGGCTTTACTAAGACTTCCTACACTCAATCTCTGGACTGTAAATGCTGGG
A_32_P217140	0.996	0.041264	2.09316	-4.36	0.598	0.598	A_32_P217140	NM_001008494	GCAGGTACCCATTTTAGGACCCTACACTCAAATGTGCAAAATAAAATTTCTATCATTTTG
A_33_P3327687	0.996	0.041302	2.09275	-4.36	0.332	0.332	A_33_P3327687	AK090681	TATCTTAATGCTGACGACCGCCCGTTTATATTAGATGATCCCCTGAGCGTCTCTCCTTTT
A_33_P3297415	0.996	0.041376	-2.09196	-4.36	-0.522	0.522	A_33_P3297415	NM_201264	CCAACCAGAAGATTGTCCTCAACTTCAACCCTCACTTTGAAATCGAGAAGCACGACTGCA
A_33_P3412488	0.996	0.041385	2.09186	-4.36	0.473	0.473	ens|ENST00000417039|ens|ENST00000438085		TCAGGAAGAGTTTTGTTTTGTTTTGTTTTCCCCCAAGGGAACAAGCCCTTGAATCCGGGA
A_21_P0003747	0.996	0.04141	2.09159	-4.36	0.421	0.421	linc|TCONS_00008503		AGAAAATACTGTCGGGGGGATAACTAAGCCAGACACCCTACTAGGCGTTGTTTCATGAAT
A_32_P492524	0.996	0.041422	2.09146	-4.36	0.455	0.455	A_32_P492524	NM_052917	CAAATTTTAATTTTCTTCCTAATATTCTTCACATTAAACTATGGACTCTAATTTTCTGGA
A_33_P3325866	0.996	0.041466	2.09099	-4.36	0.457	0.457	A_33_P3325866	BC063316	GCTTGCCCTATTGTGTGTATTTGGACATGTTATGTAGATTTCCATTCCTTGTATTAGAAA
A_23_P110266	0.996	0.041521	2.0904	-4.36	0.602	0.602	A_23_P110266	NM_024574	GGGGGGCACTCTGTAAAGTATCAGAGTAAGGTTGTGAAAACTAGAAAGTTCTGTTAGTTA
A_21_P0009478	0.996	0.041561	2.08998	-4.36	0.757	0.757	linc|TCONS_00026330		AGTTTTGTGGATAGGAACACGAACTATCTCAAGAGTGACCAGTGTATACTTATGGCTGAG
A_23_P5370	0.996	0.041594	2.08962	-4.36	0.345	0.345	A_23_P5370	NM_019845	ACCTTTGATTGTAACGTGCCGTTTTAAGAGGTTTTGTGTTTGTTTGCTTGAATACAAATG
A_21_P0002917	0.996	0.041669	2.08882	-4.36	0.487	0.487	A_21_P0002917	CR748057	TTGTTCTTAGGAACAATTTCCCTTGGAGTCTTTCACAGACACCTGGAGCAAACTGGTGCT
A_21_P0007084	0.996	0.041761	2.08785	-4.36	0.567	0.567	tc|THC2702642|linc|TCONS_00018842|linc|TCONS_00018840|linc|TCONS_00018841		TGTTCTGGACTACATATTACAAAAGTGCCATGTTTTACTATGAAACCTGTCTCATTGCCT
A_21_P0002888	0.996	0.041762	2.08784	-4.36	0.505	0.505	ens|ENST00000474598|tc|THC2695760|linc|TCONS_00005848		GTGGTATAGACCAGAAGTTAGAGCAACTATCTGCATTTTACTTGACAAGGAAATGTTTTT
A_21_P0006481	0.996	0.041825	2.08717	-4.36	0.45	0.45	linc|TCONS_00017138		GTACATTAACTTCTCACATTTCCCTCTTAAACTTTTGCTACAAACAATCATAGGCCAGGC
A_33_P3269670	0.996	0.041841	2.087	-4.36	0.517	0.517	A_33_P3269670	NM_001145451	ACACCCTGCTGTTTCAATGCAATGAAGATTTGCTTATTCAGAAACGGAAAAAGCTCAAGA
A_21_P0012953	0.996	0.04187	2.08669	-4.36	0.731	0.731	ens|ENST00000514637|tc|THC2687899|linc|TCONS_l2_00023526		GGACCTATGGGAATTTGCTGTATTCTCCAAAAGTTTCTTTCATACATCATCAAACCCTTT
A_23_P29851	0.996	0.04188	-2.08658	-4.36	-0.462	0.462	A_23_P29851	NM_002337	AACCTCAATGTCATCTTGGCCAAGTATGGTCTGGACGGAAAGAAGGACGCTCGGCAGGTG
A_33_P3401902	0.996	0.042003	2.08528	-4.36	0.484	0.484	A_33_P3401902	NM_001012421	GAAAGGTTGGGAAAACGTATCCTCAGCAATTTCCCAAGAAACTGAAGAAAGAGCATGATA
A_23_P102890	0.996	0.042031	-2.08499	-4.36	-0.78	0.78	A_23_P102890	NM_032476	GTGAGCTAGTCATTCAGCCTGTGTAACCATGTGGAAATAAAAATTGACGACCAATGTATT
A_19_P00321284	0.996	0.042037	2.08492	-4.36	0.61	0.61	A_19_P00321284	NR_038988	GTTTGCCCTATTATAATGATACCCAGCTATGTCCAGTAACATAACTAGATTGTTCTGAAT
A_33_P3216758	0.996	0.042055	2.08473	-4.36	0.534	0.534	A_33_P3216758	NM_001039213	TACACACTCAAGACCGTCACAGTGCAGGGCAAGACTGAGACACTGGAAGTGGAGCTGCAG
A_23_P78504	0.996	0.042061	2.08466	-4.36	0.38	0.38	A_23_P78504	NM_020903	GAAGGAACAAGTATCTCAGGATGAAATCTCAATGAAAAACACTTATTTTGGGGGAATATC
A_33_P3371775	0.996	0.0421	2.08426	-4.36	0.539	0.539	A_33_P3371775	AK130923	GCCAAGCACATGGTAGGTACTCAGTAAATATCTGTTTACTTAAATGAAAGAATGCATGAA
A_21_P0000543	0.996	0.04217	-2.08352	-4.36	-0.694	0.694	A_21_P0000543	NR_027645	AGGATGGTGACAGTCCCCAGTGGTAGTGGAATGTTTGCAATAATAAATATCAGGAACGGG
A_24_P82074	0.996	0.042181	2.08341	-4.36	0.432	0.432	A_24_P82074	NM_017437	AACCAGATAAAACAATGTTACAAAAGGCAAATATAAAGAGTATGTTTTCTTTTTAGTGCT
A_21_P0012321	0.996	0.042194	2.08327	-4.36	0.49	0.49	ens|ENST00000457193|tc|THC2524341|linc|TCONS_l2_00018193		TTCAGAATCAAGAGCAGAAGGCAGAAATGAAAGGATTTTCTCAGTGAAAGGCCACCAGGC
A_21_P0003455	0.996	0.042226	2.08293	-4.36	0.297	0.297	A_21_P0003455	BX115251	CGAAGGCTGCTGCACAAAGAAGAGTAAACCAGATTCTGCCCCAAAAGACTAGCTAAAGAG
A_33_P3401846	0.996	0.042295	2.0822	-4.36	0.562	0.562	tc|THC2610631		GGACATAACTCACTACCACTGTCATCGGTTGTTATTAATTCTGCAGTTACCATTTATTAA
A_21_P0003619	0.996	0.042296	2.0822	-4.36	0.63	0.63	linc|TCONS_00008096		ATTCACTTGGAGCAGCTCCTCTTATGTGGCACATTCACAGTGCAACGGTAAGTCATTTCA
A_21_P0005333	0.996	0.04235	2.08162	-4.36	0.529	0.529	A_21_P0005333	DB059001	CCCCCCTTATCTGAAAGATCAAGAAGCTGGAGGTATTTGTTTAAAAGTTCAACCATCTCA
A_19_P00317871	0.996	0.042362	2.0815	-4.36	0.391	0.391	A_19_P00317871	NR_003367	TATTTTCTGAGCCTGATGGATTTACAGTGATCTTCAGTGGTCTGGGGAATAACGCTGGTG
A_21_P0005567	0.996	0.042381	-2.0813	-4.36	-0.49	0.49	A_21_P0005567	BM686786	TTTTCCAGATTGCTCTGAATGTCCTAGTGAGCTGCTCCCGTTGGGTAGGCTCCTGCGCCT
A_23_P25989	0.996	0.042421	-2.08088	-4.36	-0.496	0.496	A_23_P25989	NM_032233	ATGGGACCAGGTCCGAAAATGAAAGTCTCAATCAAGAAAGTAAAAGAGCAGTTGAAGACG
A_33_P3252809	0.996	0.042428	2.0808	-4.36	0.573	0.573	ens|ENST00000405673|tc|THC2523717		GGGAGTATCCATTTCCTGTATCTTGCCAACACATGGTGTTATTAAGAAACAAAATGAAAT
A_24_P317762	0.996	0.042436	-2.08072	-4.36	-0.44	0.44	A_24_P317762	NM_002346	CTACTGCGTGACTGTGTCTGCTAGTGCCGGCATTGGGAATCTCGTGACATTTGGCCACAG
A_23_P435636	0.996	0.042437	2.08071	-4.36	0.677	0.677	A_23_P435636	NM_152654	AGGCTGAACTGTCTCTTATAGAATGAGGTCAAAGACACTCCCAGTTGCAGGGAGGGTAGA
A_21_P0007405	0.996	0.042453	2.08055	-4.36	0.499	0.499	linc|TCONS_00020135|linc|TCONS_00019770|linc|TCONS_00019771		CAAAGAAAGGAGTACTCATCATGAGATAAAACACCAGCAGAGGAATGAAAGCTGCTTCAA
A_19_P00807743	0.996	0.042454	2.08054	-4.36	0.642	0.642	tc|THC2734315|linc|TCONS_l2_00020645		TTATTTCTCTCTCTACATCTAAACATTTCCAAGACATGTTATTTGCAATACCAAGACCAT
A_21_P0003737	0.996	0.042497	2.08008	-4.36	0.502	0.502	linc|TCONS_00008462		CAATGGAAATACTGTTATGCAGAGCATCTTGGAAGCTTATGTAAAAAAGATCGAGAAGAA
A_21_P0002862	0.996	0.042512	2.07993	-4.36	0.589	0.589	ens|ENST00000478239|linc|TCONS_00005792		ATTCAGCTCTCTTCAGACTAAGATCACAGCTTGGGTGTGATTTGATCCTGCTTCAAGCTG
A_21_P0010720	0.996	0.042517	2.07987	-4.36	0.526	0.526	A_21_P0010720	DA843396	ACACTTGCTCCCATCTACTTTCTTCTCTAGAATCCACGGCTCTGGAATGAGTCATTTTTT
A_33_P3216819	0.996	0.042519	2.07985	-4.36	0.53	0.53	A_33_P3216819	NM_001145197	GATGTGCCTTTACTAACTGGACACAAAATGCATTGGAAGTATTTGCAGGGAGGCAAATCT
A_21_P0001358	0.996	0.04252	2.07984	-4.36	0.554	0.554	linc|TCONS_00001084		GAATCTGACTCCTTACATTCCTAAGATTAAAAGACATCTTGTGCTGTTTTATGTTCTGAG
A_33_P3261143	0.996	0.042532	2.07972	-4.36	0.576	0.576	A_33_P3261143	NR_026904	TAAACTGACCCTGAAGATGTGTCAAAACATTTGTAATATCCACAATAAAGAGTCAACGGC
A_21_P0011676	0.996	0.042543	2.07961	-4.36	0.579	0.579	linc|TCONS_l2_00012336		AAGCCCTATGTGAAGATTTTCAATGAGAGCACGAACATCATGCACGTGAGTGCCACAAAC
A_33_P3423626	0.996	0.04255	2.07953	-4.36	0.603	0.603	A_33_P3423626	XR_112384	GCTAATTAATGAACTAAGCATCTAATTCAAGAAACAAAGCAACACAGCTAACTTATAGAA
A_33_P3316118	0.996	0.042597	2.07904	-4.36	0.747	0.747	A_33_P3316118	NM_014841	TCAGTTTAAAAACCCAGTGCATGTACGCCCTCTGAGATGCAATAAACACCTTGAACAAAG
A_21_P0005799	0.996	0.042624	2.07876	-4.36	0.468	0.468	linc|TCONS_00014932		GCTGATGGAGAAGTTGCACTTGAAAAGAGGCTGTCTTTTCAACTCTGTGTTTATTTGTAT
A_24_P261760	0.996	0.042631	2.07869	-4.36	0.485	0.485	A_24_P261760	NM_005810	GGTAACCATTGTTATTATTTCTCAGTGGAGGAAAAGGACTGGAATTCTAGTCTGGAATTC
A_23_P123488	0.996	0.042647	2.07851	-4.36	0.52	0.52	A_23_P123488	NM_024504	CCTCTGAAGAGTCTGCAGAAGGCTACAGATGTGAAAGATGTGGGAAGGTATTTACCTACA
A_33_P3295098	0.996	0.042677	2.07821	-4.36	0.771	0.771	ens|ENST00000289135		GTCAAATTTACTGCATTCTAAACTTACTTGGAATATTTCCTCTGTTTGTGACAACTGACC
A_23_P340617	0.996	0.042693	2.07804	-4.36	0.533	0.533	A_23_P340617	NM_000826	TTGTATTCTTGTTATTTCTGGAAGAAAGCCTTTGTGTAGCACTTGGTATTTTGCAAAGTG
A_21_P0001792	0.996	0.042698	2.07798	-4.36	0.808	0.808	A_21_P0001792	BC030125	CTCTAGAAACTACATCCTGCTTTTGCATATATCAAGATTATTTTGGTGCCAAAAAGTAGG
A_21_P0012918	0.996	0.0427	2.07797	-4.36	0.36	0.36	linc|TCONS_l2_00023029		AAGAAGGAGAAGGAGAAGAAGATGACGTAATAGAACACTGATGGATTCCAACCTTCCTTT
A_21_P0003725	0.996	0.042708	2.07788	-4.36	0.495	0.495	linc|TCONS_00008444		TCACCAAATAAGTTTTGGAAATACATTTCTAAGGGACTCCTTCCCAAAGGAGCTTCCCAG
A_33_P3369153	0.996	0.042754	2.0774	-4.37	0.458	0.458	A_33_P3369153	NM_002254	TGTTCCAATCAATGCAGTTGACAATAAAGGAATGAGTATCGTCACGGAGTTGACTGCCTT
A_21_P0006799	0.996	0.04283	2.07661	-4.37	0.318	0.318	ens|ENST00000446713|linc|TCONS_00018063		TTGGGAGGCCTAGGAGTTCAAGATCAGGCTACAAAACAGATTAGCTAGCTACCACTGATA
A_33_P3424496	0.996	0.042878	2.07611	-4.37	0.556	0.556	ens|ENST00000443922		CTTTAGACAAACTAAAGTATCTATGTTGTTCTGTGTGTTGAACACAGAGTGTGATGATGT
A_33_P3218013	0.996	0.04295	2.07537	-4.37	0.452	0.452	A_33_P3218013		GGAGAGGCTGGTACATGGTAAGCACCATTCGAGTATTTGTAAAATATATTTTTAGAAATC
A_21_P0010803	0.996	0.04296	-2.07526	-4.37	-0.662	0.662	A_21_P0010803	NR_040079	AAGAGTTACTTCCCTGAAGAAGAGAGGGCTTTGTTGAAGTCTTCCCATGCTTTCTGCACA
A_24_P92472	0.996	0.042973	-2.07512	-4.37	-0.684	0.684	A_24_P92472	NM_000204	AGTTAAAAACAGAATGCACATTCGAAGGAAACGAATTGTGGGAGGAAAGCGAGCACAACT
A_33_P3316790	0.996	0.043027	2.07457	-4.37	0.448	0.448	A_33_P3316790	NM_139055	TACCTGGCTCTGAAGAACAGCCAAGGCAAGTACCTGCTCAACGGGCATTTCGTGGTGTCG
A_21_P0003818	0.996	0.043036	2.07447	-4.37	0.529	0.529	linc|TCONS_00008698		TCCTATGGGATAAGCACAATGATGCCATTTCATTTTATCCACTCAATGGCATACACTGGG
A_33_P3303762	0.996	0.043049	2.07433	-4.37	0.507	0.507	A_33_P3303762	NM_144725	AGCTGAAAGAATTATATAAAGGAGGTGTTTGTGAATTACAAGTCTCTGAGAACGACCTAA
A_33_P3413667	0.996	0.043065	2.07417	-4.37	0.398	0.398	A_33_P3413667	NM_001136001	CGAATCTACACACATGATACTGGGCGAAAGAAGCCAGACAAAAGAGTACATACTTTATGA
A_33_P3422991	0.996	0.043072	-2.0741	-4.37	-0.45	0.45	A_33_P3422991	NM_152313	TCAGTTCTATGTTCCAGCAGAGATCATTATCCCTGGGATCACATCCAAATTTCATACTAA
A_33_P3394883	0.996	0.043082	2.07399	-4.37	0.568	0.568	A_33_P3394883	DA144367	CCAACATCCAATCAAATTGTGAGGAGAAATGGTTTTGGTTGGCAAAGCATTTGTTCAATG
A_21_P0004535	0.996	0.043151	2.07329	-4.37	0.501	0.501	linc|TCONS_00010829		CTGGAGGGTAAAGCAGAGGAGCAGAAGCAATAAACATGGGGTCTTTCAAAAATTGGCTCA
A_33_P3258627	0.996	0.043155	2.07324	-4.37	0.663	0.663	ens|ENST00000409162		TGCCTAAGAGAAAATTCTTCCTAAGGCTAAGATTGTTAAATAAAGGAACTGGTCCACCCA
A_23_P377750	0.996	0.043193	2.07285	-4.37	0.745	0.745	A_23_P377750	NM_004465	ACAAGAAGGGGAAACTCTATGGCTCAAAAGAATTTAACAATGACTGTAAGCTGAAGGAGA
A_23_P56347	0.996	0.043222	2.07255	-4.37	0.649	0.649	A_23_P56347	NM_021016	TGCTTTTTGTTCAAGGAGATTTATGAAAAGACTCTGACAAGGACTCTTGAATACAAGTTC
A_21_P0009562	0.996	0.043242	2.07235	-4.37	0.542	0.542	A_21_P0009562	AK127645	GTGGATGTTAGAGACCCTACTAAGGATTTGTGGACTCACTAACGTAGTCTCTAAAAGGTA
A_21_P0003659	0.996	0.043261	2.07215	-4.37	0.451	0.451	linc|TCONS_00008275		TGTTGAACCAACACCGTAAGAAAGACACAGCTTCAGCTTCAATAAGACTGCACTGTATGC
A_33_P3344504	0.996	0.043289	2.07186	-4.37	0.489	0.489	A_33_P3344504	AK124794	GCTGCTGGTGAGCCAGTTTTGTGGCTGTTGCCAGAGTGAAATTTTAAAATATGATCTATG
A_23_P378926	0.996	0.043365	2.07107	-4.37	0.489	0.489	A_23_P378926	NM_000682	GGAATGGGCCAGATGGACCTGCTAGATTTGGAAGGGCACCGAGGGAGTTTTCTGGGTGTA
A_21_P0008972	0.996	0.043373	2.07099	-4.37	0.65	0.65	linc|TCONS_00024472		TTACTCAGGCAGCTGAAGGTAAAATTTAAGTCTTCACACAGAGAGGAAATATTATGTGCG
A_23_P43197	0.996	0.043377	2.07095	-4.37	0.578	0.578	A_23_P43197	NM_004929	CTGATTCTATGCCTGTATTTCCAACAAACTTACTGTCAGAGAATATGACCTAAATCCATT
A_33_P3419551	0.996	0.043384	2.07088	-4.37	0.533	0.533	A_33_P3419551	NM_001004736	CGTTAGACCAAATTTGCTTGAAGAAGGGGATAAAGATATACCAGCTGCAATTTTATTTAC
A_24_P295465	0.996	0.043391	2.07081	-4.37	0.497	0.497	A_24_P295465	NM_178011	GGGAGTATAGTGCATAATAATTGTACAGTAGCAATTTTTATCCTAATTAACCCATAGCGG
A_23_P413585	0.996	0.043411	2.07061	-4.37	0.514	0.514	A_23_P413585	NM_004474	ACGTTGAGACCCTGCTTGTCCAATATTATAATTTAAAGACATCTATTATCTGCTTTGTGC
A_21_P0002115	0.996	0.043411	2.07061	-4.37	0.599	0.599	A_21_P0002115	BC014936	CAAGTATGTTCTTTGATTACAGACTAATTTTCTAGCCCCAGAGTTGGAACTAAAATATGC
A_21_P0006191	0.996	0.043433	2.07038	-4.37	0.684	0.684	A_21_P0006191	XR_108985	CTGAAATTTGAGTCAAGAGTCCATTTCTTCCATCTGGCCAGATGATCTCCAGGATACTCT
A_21_P0000697	0.996	0.043441	2.0703	-4.37	0.327	0.327	A_21_P0000697	NR_037877	AATGGAGAAATGCTAACTTACAGAAAGGTCAGGTTGGTGTTTGAATGGTTTTAATTTCCT
A_33_P3280981	0.996	0.043452	2.07018	-4.37	0.482	0.482	tc|THC2612433		ATAATAACACTAGCAAGGAGCTAGTGCCAGCTATCCGTGGTAGCACAAGGATGGTTTTGT
A_21_P0009953	0.996	0.043473	2.06996	-4.37	0.536	0.536	linc|TCONS_00028138		CTGTGACTATCATTGTTTTTCTTGAATTAAAAAGCCCACCGTGGAGGTGGGTACGTGGAG
A_21_P0003238	0.996	0.043481	2.06989	-4.37	0.542	0.542	linc|TCONS_00006905|linc|TCONS_00006902|linc|TCONS_00006903|linc|TCONS_00006904		TCACACGTCTTCTTTTCGAGTAAAGGTTTTTCATAAATGTGAGCGTGGAAGAAGAAACCA
A_23_P96325	0.996	0.043508	2.06961	-4.37	0.461	0.461	A_23_P96325	NM_017669	ACACTGTCTTCAGAAAACAAGTCCAGCTGGTTAATGACGTCTAAGCCTAGTGCTCTAGCT
A_21_P0006755	0.996	0.043523	2.06945	-4.37	0.51	0.51	ens|ENST00000456722|tc|THC2627951|linc|TCONS_00017965		ACATTTGTGGAAGACGGAGTGTGTTTCCATTATCCTTTCAGAGTTTGCAAACGAGGCGGT
A_23_P134484	0.996	0.043582	2.06885	-4.37	0.431	0.431	A_23_P134484	NM_001742	GGGGGGATCGAAAAGAAGGTATTTTTCCAATCACAGTGTTATGTAGTATTGTTCTATTTT
A_33_P3307113	0.996	0.043603	-2.06863	-4.37	-0.501	0.501	A_33_P3307113	NM_001044264	TCCAGGGAAACCACTAGCAGCTGCCAATGTATTCTGAACAAATAAATTAATGCTATAGCT
A_23_P403745	0.996	0.043647	2.06819	-4.37	0.36	0.36	A_23_P403745	NM_138383	TCCCATCTGAACCATTTGTTTCTTTTCTTTCCGTCAGATTTTGGAAAAATTCTCCTCTCC
A_33_P3210805	0.996	0.04366	-2.06805	-4.37	-0.636	0.636	A_33_P3210805	NM_033223	AATGTAAATCAGGATCCTGGAGGAAAGGGCGTATTCACATAGACATCTTGGAGCTGGACT
A_21_P0008488	0.996	0.043726	2.06738	-4.37	0.455	0.455	linc|TCONS_00022877		ATGATCAACTCTGCCCAGGAAGTTGTCTCAGAGGGTCACCAGGAAGTGCACGGTCCAGCT
A_23_P406424	0.996	0.043737	-2.06727	-4.37	-0.309	0.309	A_23_P406424	NM_175744	AACATTCCTGAGAAGTGGACCCCAGAGGTGAAGCACTTCTGCCCCAACGTGCCCATCATC
A_33_P3410060	0.996	0.043741	2.06722	-4.37	0.53	0.53	A_33_P3410060	AL834151	CCATTCAGACTGATTGATGAAGGAAAGCTTGTCCACTTTCTTATTCATAGCTTCCCTTAA
A_21_P0003424	0.996	0.043763	2.067	-4.37	0.64	0.64	A_21_P0003424	BC121111	CTTCAAAGTGAGAATTCTACGCTCCAGCAATAGCAGAGATAGATGACACAAATGACATTC
A_21_P0008208	0.996	0.043804	2.06658	-4.37	0.481	0.481	linc|TCONS_00022101		GAACCTGTCTTTTCAGTTGAAGAAAAGAACTGCTGCCTCATTATGGTCTTTTTCAATTAA
A_32_P101031	0.996	0.043807	-2.06655	-4.37	-0.751	0.751	A_32_P101031	NM_144586	CACTGTTTCAAACCCGGGGGAGTTGGCTGTGTTAAAGAAAGACCATTAAATGCTTTAGAC
A_21_P0005891	0.996	0.043838	2.06623	-4.37	0.555	0.555	linc|TCONS_00015146		AGAACCAGGGAATTACGTTTTAGTGGTTAGCGCTGCTTATTCTTCTGATGTACTGGCCCT
A_21_P0009940	0.996	0.043902	2.06559	-4.37	0.62	0.62	linc|TCONS_00028114		CCTGGCTCATTCTACCAACTGACTCCTCATGTGAGTAAACAATATGAGTGCAAAATAAAC
A_24_P400842	0.996	0.043905	2.06556	-4.37	0.521	0.521	A_24_P400842	NM_207517	CAATCAAAGTCACACGTTTCTCCTGAAAAAAGAGAAGAAAATGTAATTGCTGTTCCTTTG
A_23_P153855	0.996	0.043972	2.06487	-4.37	0.396	0.396	A_23_P153855	NM_020855	AAAGAGGTTCTTTGTGATTCACTTACAGTACTGAGTGATGCATGAGGTAGGTGTTCTGAG
A_23_P117163	0.996	0.044024	-2.06434	-4.37	-0.518	0.518	A_23_P117163	NM_018191	AAGTGAAGGACCACTTCTCATATTAGATTACTAAGTCATTTGTATGAATATGTGTGGCAG
A_21_P0012593	0.996	0.044097	2.06361	-4.37	0.512	0.512	linc|TCONS_l2_00020586|linc|TCONS_l2_00020584		ATTCCTCACACAGCATAACACTGGGTTTTAGGTTACATAGATGGGTTATAATCTCATTTT
A_24_P897062	0.996	0.044104	2.06353	-4.37	0.299	0.299	A_24_P897062	NM_001170905	GATAATTCATACTGGAGACAAACCCTACACATGTAATGAATGTGGAAAAGCTTTTAAGTG
A_21_P0001418	0.996	0.044175	2.06281	-4.37	0.563	0.563	linc|TCONS_00001268		CCAGTGGAATGACACGGTGAAGTGGATCGCCATTTTTAAACCTTCAATAATAAAGATCTT
A_21_P0010918	0.996	0.044186	2.0627	-4.37	0.541	0.541	A_21_P0010918	NM_152666	AGATCAAGCTAGTGAGTGATGTAACAGCTGATTCAAAGGTATTAGAAGCCTTGAAATTAA
A_21_P0014641	0.996	0.044206	2.0625	-4.37	0.492	0.492	A_21_P0014641	XR_110870	TGATGCATTGTCAGGTACACAGACAATTGCCCACTAATAAAGAAGTTATTATCTTTCTTG
A_23_P89941	0.996	0.044226	-2.0623	-4.37	-0.537	0.537	A_23_P89941	NM_001800	GAGTTATTCATATTCTGTTGGAAGCTTGTTTTCCAGTCTCTTGTACAGCGTTTTAAAAGA
A_33_P3294440	0.996	0.044242	2.06214	-4.37	0.401	0.401	A_33_P3294440		GATGAATAATGTGTGAGATAAGCAGGGTGTTTGATTTTGAGGCTGTAAACCCAGGGTCAC
A_21_P0014142	0.996	0.044252	2.06204	-4.37	0.489	0.489	A_21_P0014142	XR_108573	CCTGGAAAGTATTTCCGTATTGAGTTTTGTTTGTTTCAAAGAACCTACTGTACATATGCA
A_33_P3305749	0.996	0.044252	-2.06203	-4.37	-0.698	0.698	A_33_P3305749	NM_000965	CCTCACATGTTTCCAAAGATCTTAATGAAAATCACAGATCTCCGTAGCATCAGTGCTAAA
A_33_P3655646	0.996	0.044253	2.06203	-4.37	0.514	0.514	A_33_P3655646	BC069735	CGGGTAGGGTTCACCGAAAGTTCACTCGCATATATTAGGCAATTCAATCTTTCATTCTGT
A_21_P0013368	0.996	0.044268	2.06188	-4.37	0.864	0.864	ens|ENST00000419463|tc|THC2680431|linc|TCONS_l2_00027059|linc|TCONS_l2_00025695		AGAGGGGATCGTGGTGAATTTCAATGAAAATCCATTTGAATCTTGAGGTTCAGATCTTAA
A_33_P3216640	0.996	0.044286	2.06169	-4.37	0.845	0.845	A_33_P3216640		CTTCTGGTGAAATCCGAAACAGAAAACCTCACAAAATTTGGGATTTTGCTCCTAATCTGA
A_21_P0006319	0.996	0.044303	2.06152	-4.37	0.512	0.512	linc|TCONS_00016477		TCAGAGAGATGTGAGTTCAAGACCACTTGCTTAGGAGGAAGCAAAAGAGGAGGAGAAGGC
A_33_P3424867	0.996	0.044328	2.06126	-4.37	0.467	0.467	A_33_P3424867		GACAACAGTTCGGTAAGGAAAGAAACCAAGCTATTTTCTCTTTTCCTCATGAACATTATA
A_21_P0002515	0.996	0.044372	2.06082	-4.37	0.564	0.564	linc|TCONS_00004479		AAATGCAGATTTGGAAACAAAGCAGGAAGAAGATGCCAGAAAACCCTGGCAAGGCTCTGA
A_33_P3316147	0.996	0.044391	2.06063	-4.37	0.504	0.504	A_33_P3316147	NM_001005504	GGAGATGAAGGCAGCAATAAAGAGAGTATGCAAACAGCTAGTGATTTACAAGAAGATCTC
A_33_P3346526	0.996	0.044417	2.06037	-4.37	0.431	0.431	A_33_P3346526		GATCTAGACCTCAAACCCTATAAAGATTCTCAAAGAAGTTGGCTGGATAAAGCCTACTGT
A_33_P3360122	0.996	0.044465	2.05989	-4.37	0.482	0.482	A_33_P3360122	NR_027004	GTCGGGCATGAAGATGTTTGCAGAAATGTTGTTTGCAACTGCAAAAAACAGTAAAATAAA
A_33_P3249314	0.996	0.044491	2.05962	-4.37	0.476	0.476	A_33_P3249314	NR_003934	GAGGGAAAAATAAGCTAGAAGCATAGTTTAAAGTCTTCCATCGACTACATTAAACAGCAA
A_33_P3229552	0.996	0.044492	2.05961	-4.37	0.403	0.403	A_33_P3229552	NM_020862	TGGAAGGACCAGACTCTCCCAAATAAATCCCCACACGAACAAAATCCAAAACCAAATCCC
A_21_P0003273	0.996	0.044498	2.05956	-4.37	0.564	0.564	linc|TCONS_00007063		TCTGACTTCCCTTCTTAGCAAAACTTCTAATGTCCTAGTGGACGTGGCAACAGCTTGAAA
A_21_P0013845	0.996	0.044527	2.05926	-4.37	0.582	0.582	A_21_P0013845	DA690032	TATCCCAGTGGCTGGATATTCAAGATCATTATGTCCATGCCAGAGAAATCAAGTTATACC
A_21_P0000903	0.996	0.044542	2.05912	-4.37	0.515	0.515	A_21_P0000903	NR_040111	GGTTGGGGAATGAGCTTCTCTCATAGAGAACAAAATAAACACAATCAAACATTTGGAAAA
A_23_P102517	0.996	0.044549	-2.05904	-4.37	-0.512	0.512	A_23_P102517	NM_002601	TTTTGACGACGATCTTCTTGTAAGCACATCCAGAGTGAGACTTTTCTATGTTTGAAAGAA
A_21_P0000262	0.996	0.044569	2.05884	-4.37	0.357	0.357	A_21_P0000262	NR_002575	TATCCTTTTAAAACTCAGGCAAACTGGGTGTTTGTCTGTATCCTGTCAGAGGAAACAAAT
A_23_P139434	0.996	0.044578	2.05875	-4.37	0.54	0.54	A_23_P139434	NM_006248	ATTCAAATGATTCAAATGCCATGACATTGGGAAATAGGTCATCATAGCTCTAACTTCTGT
A_33_P3389599	0.996	0.044595	2.05858	-4.37	0.488	0.488	A_33_P3389599	BX457161	AGAGAACTGTTGCTGTATTGGACACTTGCTGCCATCTACTTTCTTCTCTAGAATCCACTG
A_23_P166633	0.996	0.044602	-2.05851	-4.37	-0.267	0.267	A_23_P166633	NM_002213	TACAGAAAGCCTATCTCCACGCACACTGTGGACTTCACCTTCAACAAGTTCAACAAATCC
A_21_P0011686	0.996	0.04461	2.05843	-4.37	0.51	0.51	A_21_P0011686	XM_001719792	CTTTGGCCAGAGCAAGGCATAAAAGATTATTTCCAAGAAGTCATACTGAGACAATATAAA
A_21_P0000678	0.996	0.044775	2.05677	-4.37	0.553	0.553	A_21_P0000678	NR_037584	TAAAAATGTCTTATTGAAATTCAATACTCCAAGGGCTGGAAGAGATGGATGAGTAGCGAG
A_32_P324933	0.996	0.044804	2.05648	-4.37	0.474	0.474	A_32_P324933	NR_027047	TATGTTGAGATCATTTTATTTGCTACATCGGGCATCATTCTAAAAACCATTCTTTGCCTG
A_33_P3408643	0.996	0.044847	2.05605	-4.37	0.534	0.534	ens|ENST00000402091		CAAATCTGGGCATTCAAGGAATTCTGAAATCAGGAAAAAGTATGTATATTAGTCTCCCAA
A_33_P3650491	0.996	0.044851	2.05601	-4.37	0.563	0.563	A_33_P3650491	NR_033378	CCAGTTGTACAAATGTCTAGGCCATACAATTATGTACAGTGCGTAATACTTGAACATAAT
A_23_P173	0.996	0.044862	2.0559	-4.37	0.628	0.628	A_23_P173	NM_001231	GTGTCTCTTCCATCACTCTCCATACTCTTTCTTGTGATTCTCCTCTAGCCATATATATGG
A_21_P0005520	0.996	0.044931	2.05521	-4.37	0.501	0.501	linc|TCONS_00013910		GCTATGAGAGTGAATGTAATGTGTGAGTTACAAAAGCTAGTTGTATTTTTATGCACCAGA
A_23_P158708	0.996	0.044971	2.05481	-4.37	0.491	0.491	A_23_P158708	NM_005215	CATCACAGGCTCAGCCTTTTAACATGTATTTCTGAATGGATGAGGTGAATTTTCCGGGAA
A_33_P3294277	0.996	0.045014	2.05439	-4.37	0.582	0.582	A_33_P3294277	NM_000896	CACTGTGAGTGCACTAAATGCTATTGAATTGGACACTTTAGAATGGTTGAAATAGTGATT
A_23_P202427	0.996	0.045057	-2.05396	-4.37	-0.634	0.634	A_23_P202427	NM_025130	AGGAACTCACGTTATGAACTAGGGGGATCTCATCTAACTTGTCCTTAACTTGCCATGTTG
A_23_P42128	0.996	0.045065	2.05388	-4.37	0.569	0.569	A_23_P42128	NM_031460	TGGGTGCAGCTATATGATTAATTCTGCCCAATAGGGTATACAGAGACATGTCCTGGGTGA
A_21_P0011168	0.996	0.045111	2.05342	-4.37	0.498	0.498	A_21_P0011168	NR_026756	TTCATCCATGGACCCTTCACGAAATTGCCCCATGTTTCTGTTTGTGCATCACTGAAGAAG
A_21_P0003450	0.996	0.045119	2.05335	-4.37	0.515	0.515	A_21_P0003450	DB078576	ATGGGAAAGAGAAATTTGATTAAAGACAGGATGCATCATTGAAGGCAAAGTAACTGTGCC
A_21_P0007696	0.996	0.045135	2.05319	-4.37	0.659	0.659	linc|TCONS_00020751		CCTCCAATGTTAGAATCCAAACAAATATATGTGACATCTAAGTGTACTCTGTTTGTTCAC
A_21_P0009935	0.996	0.045224	2.0523	-4.37	0.604	0.604	linc|TCONS_00028501|linc|TCONS_00028108		CCCAGCATTTATTTGCACTGCTTACTACATTCACATTCTAGTTTACAAATCTTGACAAAG
A_21_P0013825	0.996	0.045234	2.0522	-4.37	0.255	0.255	A_21_P0013825	NM_001164380	ACATCTTCTACAGCTGAAGCCACAGGTTTAAAAGGAAGTTCTCCTACTCCCCCTTGTTCT
A_33_P3302916	0.996	0.045255	2.052	-4.37	0.52	0.52	A_33_P3302916	NM_021813	GCACTGAGTTTTGGGTCAAACCTATTTTCTTAAATGAAGTTGTAACTTCGGTATAACTCA
A_21_P0013541	0.996	0.045282	2.05173	-4.37	0.514	0.514	A_21_P0013541	NR_026706	CTAAACCAAGGAGGCAGACCTCATGTTTGTTCAAGAGTACCCAAGAGATAGGATCTGTAA
A_21_P0000068	0.996	0.045282	2.05172	-4.37	0.482	0.482	A_21_P0000068	NM_001167676	GCGCCGAGCACGAGACAATGATGCACATTTTAAAATAAAAGAATGATGCACATTTTAATA
A_23_P35444	0.996	0.045411	2.05045	-4.37	0.837	0.837	A_23_P35444	NM_032727	AGTTCAAGGAACTTGAAAAATACTTTTCCTTACCTTTACCCCATCCCTGTCTTTACTCCT
A_23_P8820	0.996	0.045411	2.05045	-4.37	0.95	0.95	A_23_P8820	NM_001442	CTCACCTTGAAGAATAATCCTAGAAAACTCACAAAATGTGTGATGCTTTTGTAGGTACCT
A_23_P41514	0.996	0.045431	2.05025	-4.37	0.536	0.536	A_23_P41514	NM_139243	AACAACATGGCTATGGATCCTGGATTGTGAAATCTCCCTGCATAGAGCAATTTAACATGT
A_33_P3256997	0.996	0.04547	2.04987	-4.37	0.534	0.534	A_33_P3256997	XM_003119183	TTGGCGAGAGATCAGAGTTGAAACCACTATAAGGAGACAAGTTAGAAGACTATTGAAATA
A_32_P88880	0.996	0.0455	2.04957	-4.37	0.501	0.501	ens|ENST00000433770|tc|THC2704192		GGCAACAAAATCTTGCCAAAATAAGTACCAAAATAAGTGTTCCAATGGTTTTATTTGGGG
A_23_P310460	0.996	0.045555	-2.04903	-4.37	-0.579	0.579	A_23_P310460	NM_153487	CCCAAATGTAACCTCTAGTTGCGGACGCGGTTGTTCTATCAATAAAGCTGCAGTGTTCTA
A_21_P0007254	0.996	0.045588	2.04871	-4.37	0.532	0.532	A_21_P0007254	AA393780	ACATGTGACTTAGGAAACAGGAAGAAGCAACCAAACCAATCTAAGTGAGGCTTCATTAAG
A_21_P0009474	0.996	0.045644	2.04816	-4.37	0.544	0.544	linc|TCONS_00026326		CATGAGGATTTTCACTGGCAAAATGCAAATATAAAAAAGTAACAACATGCCCTTCATCCA
A_24_P50908	0.996	0.045686	2.04774	-4.37	0.327	0.327	A_24_P50908	AK074623	CTGAAATCGGAGTGGTCAGGGTTGGGACAGCTGCCCTAATTCACATCCTTCATTTGGAGA
A_21_P0004629	0.996	0.045716	2.04744	-4.37	0.464	0.464	ens|ENST00000422310|linc|TCONS_00011260		AAATAAGATGAAGCGGTAAGAGGGCACCAAAGACCATAATTAAAGGCGCTTGAGAGCAGT
A_33_P3320052	0.996	0.045721	2.04739	-4.37	0.537	0.537	A_33_P3320052	XM_001714987	TGAAATCTAGTCCCAGATCTGAAAGGAACAAGCGATCAGAAAAGAAAATCTGGAATGAGA
A_23_P141847	0.996	0.045726	-2.04735	-4.37	-0.659	0.659	A_23_P141847	NM_003969	GAGGACTGGAAGCCAGTCCTTACGATAAACTCCATAATTTATGGCCTGCAGTATCTCTTC
A_23_P76538	0.996	0.045734	2.04727	-4.37	0.882	0.882	A_23_P76538	NM_017899	GCTCGTCTGCGCACCTTGTGTCTTGTAGGGTATGGTATGTGGGACTTCGCTGTTTTTATC
A_21_P0007782	0.996	0.045792	2.0467	-4.37	0.548	0.548	linc|TCONS_00020972		GGACCGCTGTGTTCCTATTGATAATATGTATTAATTATCAAATACTCATGTGTATGGCAG
A_21_P0001525	0.996	0.045812	2.0465	-4.37	0.555	0.555	tc|THC2666840|linc|TCONS_00001546		GTGGATGTAATATTTTGCCCCACATACATAGAAAGTTCAATGAATAGCACTGAACCACAT
A_21_P0011163	0.996	0.045825	2.04637	-4.37	0.657	0.657	A_21_P0011163	BC040271	TTCTAAGGCAGTATTTGTTTCAGGCTTTGCGACCAATCAGCAGTTTTCACACCCAGTCCT
A_21_P0009045	0.996	0.045834	2.04629	-4.37	0.495	0.495	linc|TCONS_00024696		ATAGCATGATGAGGATTGTGAGTTTGACAATTAGCTGTGCTATTTATTACTGGTGTAACT
A_21_P0014735	0.996	0.045899	2.04565	-4.37	0.795	0.795	A_21_P0014735	XR_113120	GTAAGTACATGTGTGTTCAATTTGAATAAAGGTTCTTATGCCTTGTTTCTTCTGCTGCTT
A_23_P428298	0.996	0.045973	-2.04493	-4.37	-0.606	0.606	A_23_P428298	NM_173561	GGGGATATTTTCCCCATGGATCAAGATCCAGTTTAGGGTTGGGAAATAAAGGATAGGGAT
A_33_P3364235	0.996	0.046023	2.04444	-4.37	0.836	0.836	A_33_P3364235	NR_038954	GAATCACAATTGTCTTTTACCGCTTGGGATGATGATGCCATCACTTTTCTCTAATTTTTT
A_21_P0011736	0.996	0.046027	2.0444	-4.37	0.516	0.516	linc|TCONS_l2_00013006		AGGAATACGTTGAGTTTGCAGAGAATGAAGGAGAGAAAGACTCCAAGTTCCAAGCAGGGT
A_23_P3302	0.996	0.046033	-2.04434	-4.37	-0.561	0.561	A_23_P3302	NM_018365	TGTCAGCATAACTTTTGTTTTACAGTTCAGTGGCATTAGGTATCCATTGTCTGTTTGGAT
A_33_P3349853	0.996	0.04604	2.04427	-4.37	0.519	0.519	A_33_P3349853		TCTTTACAGGGCATACAGCAGTATTTGGAGATAGAGATGCTTCCAGTCATCTTTACCATA
A_21_P0000546	0.996	0.046059	2.04409	-4.37	0.538	0.538	A_21_P0000546	NR_027764	CCCCATCTGAAGAGCACCTTTCTGTAAGTCTGAAAACTCATTAAAATAAAGTCACTGAAA
A_33_P3314192	0.996	0.046062	-2.04405	-4.37	-0.307	0.307	A_33_P3314192	NM_001184970	CTTTCCGAGTGCAGCTGGAGGGATCTGAGCGCAGGAAGACGCAGAACAACAGAAATAGCC
A_24_P367645	0.996	0.046092	2.04376	-4.37	0.579	0.579	A_24_P367645	NM_152780	CTGAATGGGAAAAATGACACTAGAATGTATACTCCACACATTTTATGCCATATAATGGTG
A_21_P0011240	0.996	0.046098	2.04371	-4.37	0.601	0.601	linc|TCONS_l2_00007710		AGAAATATGGATGGAGACCACATGAAAATTGAAGGCAAGAGGATGTATGGTGTCTTCAAG
A_23_P67829	0.996	0.046124	-2.04345	-4.37	-0.447	0.447	A_23_P67829	NM_025076	TGCCTAAAAGCTCCCCTCAAAAAACTGCAGATTTTGCCTTGCACTTTTTGAATCTCTCTT
A_23_P397347	0.996	0.046132	2.04338	-4.37	0.37	0.37	A_23_P397347	NM_153255	GCCAATTAATGGTCCTGTATAAGTGGAAAACTGTTAAGGGGGTCTCAGGTTTTGAAATAT
A_21_P0004364	0.996	0.046141	2.04329	-4.37	0.62	0.62	linc|TCONS_00010272		TTGCTTCATCACCCTTCGACAAGAGAGAAAGGCTACTAGCAAGACAGATGTTACAATTAC
A_24_P387875	0.996	0.046181	2.0429	-4.37	0.67	0.67	A_24_P387875	NM_002241	AGGGACCTAGTGAAATCAATGAAACTCTTGAGTCTTGCTTAGGCTCGCAAACAAGAAGTG
A_33_P3806558	0.996	0.046219	2.04252	-4.37	0.494	0.494	A_33_P3806558	BC039671	GGAATTTACAGTTCACAGAGCACTTTTTCATCTCCTTAAAATCTCATAAAATCGCAGTGA
A_21_P0013918	0.996	0.046232	2.0424	-4.37	0.553	0.553	A_21_P0013918	XM_001717195	TCTGTTGGTCCATCGAGGATCGTCTTTCACCAGGATTATTGTAACATCATCTTCACCGAG
A_21_P0001195	0.996	0.046258	2.04214	-4.37	0.566	0.566	A_21_P0001195	AV658777	CCACCACTTATCAGCTGTATCCTCTGGTTTTACTTAATTGTAGGTCTACTGATCACTGCC
A_33_P3419562	0.996	0.046262	2.04211	-4.37	0.481	0.481	A_33_P3419562	NM_001004737	GCTTGAAGAAGGAGGTAATGATATACCAGCTGCTATTTTATTTACAATAGTAGTTCCCTT
A_23_P373541	0.996	0.046298	2.04175	-4.37	0.476	0.476	A_23_P373541	NM_014208	GTAAACAAAAACAACTGGGGGAATCAAATCAAACAGTTGGATTCAGAACCAAGACCTAAC
A_33_P3449097	0.996	0.046307	-2.04167	-4.37	-0.545	0.545	A_33_P3449097	NM_031945	GGGGAGATAGTAAATGTTTTATTCGGGTGTATCATTCATACAGTAAAGACACCAATCTTC
A_21_P0007356	0.996	0.04631	2.04165	-4.37	0.569	0.569	linc|TCONS_00019645		AAATCCCAGACATTTAAAACATCAGCTCTTCAGTTAAAATACCACGTAACCCATTCTCTC
A_21_P0011801	0.996	0.046318	2.04157	-4.38	0.563	0.563	linc|TCONS_l2_00013595		GAAGAATCAGGGAGAAGCTATTTTGAGAACTTAACACAGTATTTAACATGGGATTTCTGA
A_33_P3413038	0.996	0.046355	2.0412	-4.38	0.869	0.869	A_33_P3413038	NM_001163257	CCCCATTGTATTTATTTGCCTGCTGGAAAATCACATCCGGAAATAAAATAGAAATATGTC
A_21_P0010652	0.996	0.046428	2.04049	-4.38	0.53	0.53	linc|TCONS_l2_00001506|linc|TCONS_l2_00001505		GAAGTCAGCAATCAATCTGAAAAGGTAACTAAAATGGCACTTATAAGAACCATAGATTGG
A_23_P315964	0.996	0.046447	2.04031	-4.38	0.591	0.591	A_23_P315964	NM_173568	TAGTGGATGTTTATGCTGTTTGACTTTTCTCCTGTGTACCAAGGTATTGCTTTTATTTAC
A_21_P0007718	0.996	0.046511	2.03969	-4.38	0.533	0.533	A_21_P0007718	DB097934	GAAATCAGGAAATTTGCCAGAAGATGGCGAGCTGGGAAGAAATAAAACCAGGATTTGAGC
A_24_P49214	0.996	0.04652	-2.03961	-4.38	-0.555	0.555	A_24_P49214	NM_001146310	GCATGCATATGCGGTGGTTAAGGATACAGTTAAAGGGTCAATCACGCGTGTCCACGACAG
A_23_P77918	0.996	0.046542	-2.0394	-4.38	-0.587	0.587	A_23_P77918	NM_006041	ACTTGAGATTTTTGTTGTTACGGGTATTCAGCCTTCAGTCACCGTCTGAGTTCTCCAGTT
A_33_P3266619	0.996	0.046597	2.03886	-4.38	0.495	0.495	A_33_P3266619	BC029593	CCGAATGTCCATCAGAAGGGGACTGCTTAAATAAATTATGGTATATCTGTATAATGGAAT
A_33_P3222348	0.996	0.046612	2.03872	-4.38	0.473	0.473	A_33_P3222348	AK124642	AATATTTTAAACAAAACTCTGCCCAACCTTTGGCCTAGCAATTCCACTTCTGGGAATCTC
A_33_P3251144	0.996	0.046624	2.0386	-4.38	0.428	0.428	A_33_P3251144	NM_001127370	CCAGGAGAGTTCAGATGCTTTGCTGAAAAGGACCATGAACATCAAGGAGAACAAAGCCAT
A_33_P3374893	0.996	0.046629	2.03855	-4.38	0.527	0.527	A_33_P3374893	NR_038369	TGACCTAACTCAGGGGTCAGCAAATAACACTCTGTGCGCAAAATCTGACTACGATCTGTT
A_21_P0003979	0.996	0.046648	2.03837	-4.38	0.726	0.726	A_21_P0003979	AK309747	TTCCCTCATATGAGAGAAGGGATGAGGAAGTTCTCTAGGACCTCCTTTATAAAGTTGCGA
A_21_P0008566	0.996	0.046676	2.0381	-4.38	0.628	0.628	A_21_P0008566	CB104875	CAATTCACAGGAACAGTGACCTAATTAACCAACCATAAAATTGCCAAATCCCTACTTCTC
A_21_P0013179	0.996	0.046705	2.03782	-4.38	1	1	A_21_P0013179	BG287431	CATTAAAAAGTTGCTGACGGGCATGAAATGCTTTGATGTGAAGACGGAAAACTCCAAGCA
A_33_P3901921	0.996	0.04681	2.0368	-4.38	0.624	0.624	A_33_P3901921	NM_017915	GAATTTACAGTCTCTCTCAGTGATGTTTTATTGACATGGAAATACTTGCTCCATGAGAAA
A_21_P0000633	0.996	0.046817	2.03674	-4.38	0.492	0.492	A_21_P0000633	NR_034081	GGACTGCATATTTGGTTCTAAGTTTCTGGAAGATAAAGCCAAAATAGAAACACAACTCAT
A_33_P3665346	0.996	0.046817	2.03674	-4.38	0.459	0.459	A_33_P3665346	NM_000280	TTTTGATCACAAAAAATAAACTGGTAGTGACAGGATATGATGGAGAGATTTGACATCCTG
A_33_P3383079	0.996	0.046826	2.03665	-4.38	0.339	0.339	ens|ENST00000508187|tc|THC2757109		CTGTGCTTGTCTGGAAGAACTGAGAAGAAAGTAAGATGGTTGAAAAGGGGGGACAGATAA
A_21_P0007383	0.996	0.046848	2.03644	-4.38	0.63	0.63	linc|TCONS_00019733		GCTCTGGAAAGACAATGGGAATGGTGGAAAATCATACTTAATTATGAGATATGTTGAAAC
A_33_P3389237	0.996	0.046877	2.03616	-4.38	0.485	0.485	A_33_P3389237	NM_001252274	CTGCAAGACTATATATTTCAGTCCTACTGGGGAGAATGGAATTCATACTATAGCAAAATT
A_21_P0010678	0.996	0.046903	2.03591	-4.38	0.673	0.673	A_21_P0010678	BX094185	CTGCCCTCAAGGCCTTTCCTCATGAAAGCAGAGGTTCTGAATGCTGATTTCTGTTTTAAA
A_21_P0001522	0.996	0.046921	2.03574	-4.38	0.514	0.514	linc|TCONS_00001535		CAGCATTTTGGGAAATTTGGGGGTGCACAGATAAGACTTTCAGATGAAAGAAATAAACAG
A_23_P259586	0.996	0.046941	2.03555	-4.38	0.505	0.505	A_23_P259586	NM_003318	TGTTTGGTCCTTAGGATGTATTTTGTACTATATGACTTACGGGAAAACACCATTTCAGCA
A_23_P321307	0.996	0.046946	-2.03549	-4.38	-0.431	0.431	A_23_P321307	NM_021599	GAACATTGTCAATGAAATCTACCATGACGAGTCCTTGGGTGCCCACATCAACGTGGTCCT
A_23_P379475	0.996	0.046962	-2.03534	-4.38	-0.626	0.626	A_23_P379475	NM_014762	TTTTCTTTAGAATCAGAATTGTAGCCAGTTTCTTTGGCCAGAAGGATGAATACTTGGATA
ERCC-00003_63	0.996	0.04701	2.03488	-4.38	0.386	0.386	CONTROL
A_33_P3247255	0.996	0.047029	-2.03471	-4.38	-0.263	0.263	A_33_P3247255	NM_017905	TACATCAAGTGGATCGTCTCTGCGGGGCTTGCCCAGGTCAGCGAGTTTTCCTTTGTCCTG
A_21_P0003388	0.996	0.047111	2.03392	-4.38	0.566	0.566	ens|ENST00000506068|linc|TCONS_00007595		GGGGCTACAATATCACCATAATTTCACTCAGACTCCATAGAGTCATGCAAAATAAATATA
A_23_P48414	0.996	0.04713	2.03374	-4.38	0.55	0.55	A_23_P48414	NM_003914	TTGTCTATATCACCGATGATACATACACAAAACGACAACTGTTAAAAATGGAACACTTGC
A_23_P250385	0.996	0.047146	2.03358	-4.38	0.462	0.462	A_23_P250385	NM_005322	AGCCCAAAGCAGCAAAACCTAAAGCTGCAAAGGCCAAGAAGGCGGCTGCCAAAAAGAAGT
A_23_P13094	0.996	0.047147	-2.03357	-4.38	-0.89	0.89	A_23_P13094	NM_002425	ATGTATTATGAGCCAAAATGGTTAATTTTTCCTGCATGTTCTGTGACTGAAGAAGATGAG
A_21_P0002016	0.996	0.047159	2.03346	-4.38	0.512	0.512	A_21_P0002016	NR_038434	CAGGAAAACTTGTCAGATGGGGAAGGATGTGTCAAGAGCATGCACACAGATTTACTCTTC
A_23_P211748	0.996	0.047165	-2.0334	-4.38	-0.49	0.49	A_23_P211748	NM_005513	ACACAGTATTTTAGGGTGCATCCAGTATACCATTGAGCATTGTAACCTCAGGAAACAGTT
A_24_P23921	0.996	0.04717	2.03335	-4.38	0.542	0.542	A_24_P23921	NM_001080465	ACCACTACAATGCTGATCTGAAACCGATCGATGGGTTCAATGGAAGGTTTGGCTACCGCA
A_21_P0014417	0.996	0.047188	2.03318	-4.38	0.419	0.419	A_21_P0014417	XR_109695	GGTCAGCCATTCCTCTGAACTAACACAAATGGCAAGATGCCAAACATACTGCAACCTCTA
A_33_P3399267	0.996	0.047192	-2.03314	-4.38	-0.54	0.54	A_33_P3399267	NM_172200	AAGAGCTACAGCTTGTACTCCAGGGAGCGGTACATTTGTAACTCTGGTTTCAAGCGTAAA
A_23_P90470	0.996	0.047207	2.033	-4.38	0.582	0.582	A_23_P90470		AGGGTTGAGGAGGCACCTATGGGGCAGGTTTGAGGCTCTGAGTCACTGAGGAAAACCAGA
A_33_P3244073	0.996	0.04724	-2.03268	-4.38	-0.489	0.489	A_33_P3244073	NM_001195442	ATAAAGTCCTGGGTACTTGCTGGCTGTAAGCAGCACCTGCAAGGCCTTATATACTATACA
A_33_P3366667	0.996	0.047304	2.03207	-4.38	0.525	0.525	A_33_P3366667	NM_000503	GCTCTCCTACCACCTCACTTTTTCATTTCCACACTAATGTATTATATGTAACTACTTGGA
A_33_P3383271	0.996	0.04732	2.03192	-4.38	0.667	0.667	A_33_P3383271	NM_054104	GCAAGTAAAACAAGCCTTCAAAAATGTGGTCCACAAAGTTGTGTTTTATGCAAATCAATG
A_21_P0003955	0.996	0.047335	2.03178	-4.38	0.57	0.57	A_21_P0003955	DB450030	CTGTCCTGTTCTGGTTATTGATCACTGATCATTACATAAGGAGCTTCTACACATGTGCAC
A_33_P3299565	0.996	0.047349	2.03164	-4.38	0.512	0.512	A_33_P3299565	NM_001004316	CACCCATAACATCTTTTCAATTTCTTGCGCCACTACAAGCAGATATATTTCCACAAAAAA
A_33_P3361067	0.996	0.047352	2.03162	-4.38	0.48	0.48	A_33_P3361067	NM_004827	GTCCCTTACAGTTCTCTATATATACCCTTCCCTTATTACACAGAGAGAAATATCTATCTA
A_21_P0007020	0.996	0.047357	2.03157	-4.38	0.553	0.553	A_21_P0007020	BC039338	AATGGCAGCCATCAGGAAATGAAATGCTGGCCCAGAGAATTCTAAGCAAGTCAATCACCA
A_33_P3258462	0.996	0.047359	2.03155	-4.38	0.48	0.48	A_33_P3258462	NR_024419	CACTGTTGGTTTCAGATTCTCTACTCTACAACATCAGAAAAGAATCTATTTTTGGTGAGA
A_33_P3313730	0.996	0.047366	-2.03148	-4.38	-0.45	0.45	A_33_P3313730	NM_001145855	GGGTGTATAGTTATGGCCTTAATTTGCATTTAGCTAATTACCAAGGAGATTGAGCATATT
A_33_P3463924	0.996	0.047379	2.03136	-4.38	0.626	0.626	A_33_P3463924	AF264626	CTCCCTGAATCAAGCCTCTTTCTAAAAGTTAAGGCTAACTAATGCCACATAAAAATAAAC
A_33_P3390713	0.996	0.047436	2.03081	-4.38	0.378	0.378	ens|ENST00000377043|tc|THC2725482		GCTTCTCTTGTGGGGAGGCTGTATATTTTGTGTTGATGGAATTAAAGAGATTATACAAAT
A_21_P0004405	0.996	0.047462	2.03057	-4.38	0.639	0.639	linc|TCONS_00010946|linc|TCONS_00010363|linc|TCONS_00010945|linc|TCONS_00010362		TAAGGAGTTCATATGCTGGAATGATAGTGACACAGGAGTTTAACACTCCTACAGTATCCA
A_21_P0013951	0.996	0.047478	2.03042	-4.38	0.494	0.494	A_21_P0013951	XM_002344152	AATCCAGGGCCACTGGAAGAGTTGGCAAGAACAGCATTCCCTACACACTCAGAAACGTCT
A_33_P3343452	0.996	0.047546	2.02977	-4.38	0.49	0.49	A_33_P3343452	NM_001145029	AGGAAAGTTTCTCTTCCAAATAAAGCCTTAGAATTAAAGGACAGAGAAACACTCAAAGCA
A_21_P0014165	0.996	0.047574	2.0295	-4.38	0.442	0.442	A_21_P0014165	XR_108671	CCTCAACCAGAACACATAGCTCTTCTGTGTAGGTAAAGTCCATCAAAACATGTCATAAAA
A_21_P0006803	0.996	0.047609	2.02917	-4.38	0.534	0.534	ens|ENST00000449936|linc|TCONS_00018070		GGTAAAGGATGAGGGCAATTTCATGTTAAGTGTATTTTACCACCACTTAACTGATTTTTG
A_21_P0002507	0.996	0.047624	2.02903	-4.38	0.419	0.419	linc|TCONS_00004459		GCCAAGTCACTGGCTGCAAGAAGTATTCTATATTTACTGAAGATTACTTAGAAAACAATG
A_24_P133253	0.996	0.047692	-2.02839	-4.38	-0.588	0.588	A_24_P133253	NM_000899	GTGATGTGTATGTGTATATACTGTATGTGTACTTTTTAAAATAGGTGTATGTCCCAACCC
A_21_P0001323	0.996	0.047702	2.02829	-4.38	0.566	0.566	linc|TCONS_00000998		GCCTGAATCACTGAATTTTTACAAAAGATGTAACTTCATACCCACACTTTGATGAGACTT
A_21_P0010456	0.996	0.047706	2.02825	-4.38	0.512	0.512	A_21_P0010456	DB553735	TAAGATTTTTCTAATTGGCATGCCAACTGCTTGCAGACTTGACCTGTTTCTTGCAAAAAA
A_33_P3411477	0.996	0.047718	-2.02814	-4.38	-0.669	0.669	A_33_P3411477	NM_001001414	AATGTGAATGACAGCGTCCCCCGTGTGTGGAATGTGGGGATTAAAAGCATTTATCAACCT
A_21_P0010526	0.996	0.047732	2.02801	-4.38	0.675	0.675	A_21_P0010526	BI822986	GCTGAAATCTCACATCTGAGTGCTTACACACAAAACAAAATGTTACCCTGAACATACTAA
A_21_P0001960	0.996	0.047788	2.02748	-4.38	0.561	0.561	ens|ENST00000434559|linc|TCONS_00003093		GCAGATTGTTCAAACCTTAGCACATTTATTAGTTTGGTGAACTAAGATTACTCAGATCCT
A_21_P0010646	0.996	0.047794	2.02742	-4.38	0.467	0.467	A_21_P0010646	AK090412	CAGAGCTAGATGAAAGGGCAATGCAGGCAGTAGAAAAATTAGAAGAAATCCATTTACAGG
A_21_P0001997	0.996	0.047797	2.02739	-4.38	0.437	0.437	A_21_P0001997	NR_034134	CTAACTCTACTGCTTATCATAATGAGAGCTGTGCTATGGATATTTGAAAGTTAGAGAGAT
A_21_P0006353	0.996	0.047822	2.02715	-4.38	0.554	0.554	linc|TCONS_00016621		ATTGGTTAGGTCACTGGTTTAAAACACGTCCTTTAAAATTGCAGAGGAAGAAAAGGCTTG
A_23_P109171	0.996	0.047824	-2.02713	-4.38	-0.533	0.533	A_23_P109171	NM_001195	GTTCCTGTTTGGATTAGACCATAGTTGACCCATCTGGCATTGCCAACGAAGCCTTCATTA
A_21_P0002872	0.996	0.047889	2.02652	-4.38	0.485	0.485	ens|ENST00000474711|linc|TCONS_00005810		GTGGAGTGGAAACACTGAAGGATATAATCAGTTATGTACAGAATAAAGAATGTTCTGAGC
A_21_P0013343	0.996	0.048017	2.02532	-4.38	0.402	0.402	tc|THC2539716|tc|THC2567033|linc|TCONS_l2_00026784		AGCTAAGATGAAATGTTTCTATTCATGATGTGCTTCTGTTTCCTCATGTTTCAGGAGGAA
A_33_P3410781	0.996	0.048055	2.02496	-4.38	0.331	0.331	A_33_P3410781	AK000993	GTGTCCCCATTGATGAAAAAGTGTGTCTATGTGCTCAAGGAATGTACAGAATGCAGATAA
A_23_P426835	0.996	0.048092	2.02461	-4.38	0.538	0.538	A_23_P426835	AL834536	CACTTATAATCTTGATAAATACACTTGATATATTCTTTTTCAGCATGACATGTATCAACC
A_19_P00316839	0.996	0.048092	2.02461	-4.38	0.477	0.477	A_19_P00316839	NM_001145095	AGATATCATCGGCAATTCTACCAGCTACCTCACAGAGATTTTTAAGTCAACCTCCATCCT
A_33_P3766667	0.996	0.048094	2.02459	-4.38	0.552	0.552	A_33_P3766667	AK122667	CACTATCCTGGGTGCAGTTCTCTAGCTATGCTGTAGATTATCAGTATTCTTTTAAAATAA
A_21_P0009379	0.996	0.048104	2.02449	-4.38	0.59	0.59	linc|TCONS_00025842|linc|TCONS_00025843		ATATCAGAGAGGATCAAGAGGTTATTACACTCCTAGAAAAGAGGCACAGTGCAATAAAAC
A_32_P199901	0.996	0.048114	2.0244	-4.38	0.525	0.525	A_32_P199901	NM_138382	GAAGTATTAGTCCAGCAGATAGAGCTTTCTGGACTGAAAATTGGGTCATCTAGCTGCCCA
A_23_P217946	0.996	0.048115	2.02439	-4.38	0.59	0.59	A_23_P217946	NM_022124	TCTGGCTGAACTGCACGGACAACGACGTGGGCCTCAATGCAGAGCTCAGCTACTTCATCA
A_23_P397468	0.996	0.048126	2.02429	-4.38	0.602	0.602	A_23_P397468	NM_012351	AATAACGCAAGTGACATCTGTATTCAGGTTACCCTTCTGTGCTAGAAAGGTGCCCCACTT
A_33_P3235940	0.996	0.048185	-2.02374	-4.38	-0.557	0.557	A_33_P3235940	NM_001012964	GACATACATGGAATAGCACCTGGGCCACCATGCACTCAATAAAGAATGAATTTTATTATG
A_23_P334021	0.996	0.048257	-2.02306	-4.38	-0.345	0.345	A_23_P334021	NM_000876	GCCTTAATTTGCACAGTGTGTGACTTACAGAAACTGCATGAAAAATCATGGGCCAGAGCC
A_21_P0008611	0.996	0.048259	2.02305	-4.38	0.531	0.531	linc|TCONS_00023350		AGACTGTTCATCAAAGCTGGACATAAGCAGGATCCATTCCATTTTCAAAGAGAAAATCAT
A_23_P58464	0.996	0.048265	2.02298	-4.38	0.492	0.492	A_23_P58464	NM_018939	CTAAATCTTACTTATGTTTGGAGATCTCTTTTAACTTAAAGTTACATGGTCTGTTTCTTG
A_21_P0006420	0.996	0.048338	2.0223	-4.38	0.424	0.424	ens|ENST00000432359|tc|THC2718791|linc|TCONS_00016977		AAGCAGTAGCTATCTATTGAGTAGTAGAAAGAACATTGGATTTGGCATTAGAAAACTGGG
A_33_P3773595	0.996	0.048342	2.02227	-4.38	0.573	0.573	A_33_P3773595	BC035826	GAATAAAAGCAGTACTCCAATCTGCAGAGACTCTAGAAGAAAATACTTTCTATGAACCAA
A_33_P3213086	0.996	0.048344	2.02224	-4.38	0.499	0.499	A_33_P3213086	BX457161	GGCTGATTCCCTTAAAAAATTAACTATGTTAGAGTCTCCACTGGAAGGTACATCATGTTG
A_33_P3402354	0.996	0.048377	2.02194	-4.38	0.503	0.503	A_33_P3402354	L40403	GTAGGAGACAGACCAACCACTTTGAACAGTGTCTCTTTATTAAAATTCTTAAAGAAGGTT
A_23_P349083	0.996	0.048438	-2.02136	-4.38	-0.418	0.418	A_23_P349083	NM_138782	GTGAAATGGTTAAACTTCTGCACTTTCTTAGTTACCACAGTCTTCATACCAAGTATTGGG
A_24_P236935	0.996	0.048455	-2.02121	-4.38	-0.689	0.689	A_24_P236935	NM_001012964	GAAGCATAACCTTCGGCAAAGGGAGAGTTCCCAGGAGCAGAGTTCTGTTGTCCGGGCTGT
A_21_P0007449	0.996	0.048457	2.02119	-4.38	0.459	0.459	linc|TCONS_00019986|linc|TCONS_00019452		GTAATTAATGGCAGCTTTCCTGGGCCAGAAGAATAAATAAGGAATTATCTTACAAACAGG
A_33_P3307063	0.996	0.048474	2.02103	-4.38	0.514	0.514	A_33_P3307063		TGCTGGAGGAGATGTGGTTCTTCTCCTCAAGGCCCTTATAGACAATGAAACACGCAATAA
A_21_P0010473	0.996	0.048512	2.02067	-4.38	0.729	0.729	A_21_P0010473	BC040576	AAAGCAATCCTTGCTAAGAAGAACTTGATTTTGTATAAGCAGTCCCTTAAATACAGTTGC
A_21_P0008331	0.996	0.048541	2.0204	-4.38	0.34	0.34	tc|THC2542080|linc|TCONS_00022487|linc|TCONS_00022488|linc|TCONS_00022346		GGTGGTTTTGTATTGTTTTTATAGAGCTGCCCTCACATGCTTCAGCAACATTAGATGGTA
A_33_P3227896	0.996	0.048582	-2.02002	-4.38	-0.339	0.339	A_33_P3227896	NR_027145	ACTGCCAGGCTACACAGTTGGTGCCATTTGCGGAGGTGACCTTTGACCTTTAACCCACGC
A_23_P156687	0.996	0.048599	-2.01987	-4.38	-0.977	0.977	A_23_P156687	NM_001710	AAGGAGGTCTACATCAAGAATGGGGATAAGAAAGGCAGCTGTGAGAGAGATGCTCAATAT
A_33_P3274647	0.996	0.048612	2.01975	-4.38	0.497	0.497	A_33_P3274647	NM_015981	TTATAAAAGTGACAGAGCAGCTGATTGAAGCCATAAGCAATGGAGATTTTGAGTCCTACA
A_33_P3244543	0.996	0.048639	2.01949	-4.38	0.498	0.498	A_33_P3244543	NM_207408	CAGGAGGCGACTAGTCTAATGAAAGAAGAATAAAATAATAAAGTGTTTCAATCTCTGCTC
A_23_P252981	0.996	0.048641	-2.01947	-4.38	-0.495	0.495	A_23_P252981	NM_021804	GGTACCCAGTCTCTTAAATCTTTTGTATTTGCTCACAGTGTTTGAGCAGTGCTGAGCACA
A_21_P0010288	0.996	0.048666	2.01924	-4.38	0.462	0.462	linc|TCONS_00029157|linc|TCONS_00029156		ATCACGAATTCCAAGAGTGGAAACAAATCCATTCCGCAAATTTCACCCTGGCTTCTTCCT
A_33_P3286576	0.996	0.048692	2.019	-4.38	0.544	0.544	tc|THC2752005|tc|THC2671722		GCATGTGCCAGATGTGCAGAAAATACTTGCTAATGGAATAAAGGAATGAGTCCCCAGTGA
A_33_P3315659	0.996	0.048692	2.019	-4.38	0.484	0.484	A_33_P3315659		AGCTGTTAAACCGTGAGTCACATTTCTTGATGCTTTTTGAGAAAGGCAACATGATAGGTG
A_21_P0003994	0.996	0.048692	2.019	-4.38	0.632	0.632	ens|ENST00000508829|linc|TCONS_00009393		ACTATAGATTTACTGAGAAAAGGCTAGTACTCTGTTGGACTTTGGAAGACATGACTTTTG
A_33_P3247858	0.996	0.0487	-2.01892	-4.38	-0.427	0.427	A_33_P3247858	NM_001166461	CCTAGAAATCAATGGCACAAATGTGACAAATCATTCAGTGGATCAGCTGCAGAAGGCGAT
A_19_P00322339	0.996	0.04875	2.01846	-4.38	0.566	0.566	A_19_P00322339	NR_038291	AGCTCAGAGGAATGAGGACATTCCAACAGGGTATCAGAATTCTCTTTTGTTTATGCTAAT
A_21_P0002057	0.996	0.048757	2.0184	-4.38	0.505	0.505	A_21_P0002057	AL355732	CCTGCCATATGTTGAATGTTTACTATGTCTCAGCAGCATATAAATGCTTTAGTTTCTTAC
A_24_P252364	0.996	0.048785	-2.01813	-4.38	-0.644	0.644	A_24_P252364	NM_001037132	GTGGTTTTAAAAGTTCCTCTCTCTTTTGTAATTTATGTTCCCAATTGAGTGTGAATGTCC
A_21_P0013365	0.996	0.048788	-2.0181	-4.38	-0.381	0.381	A_21_P0013365	NR_023382	CTCCACAACCAGCTTTTGAAAAGAAAAATCTGAAAAAATTTGACCTCAGTTAAACTGGTC
A_33_P3292208	0.996	0.048809	2.01791	-4.38	0.475	0.475	A_33_P3292208		CATGGACACAGGTGACTTCATCAGGTATTTTCATAAGTGTTTACATGTCTTTACTGTGAC
A_21_P0008095	0.996	0.048851	2.01752	-4.38	0.573	0.573	tc|THC2788042|linc|TCONS_00021861		GCCATCACAGCCTTTGTCTACTAAAGAAGTCAGTTTCATGTGACAAATGTTCATTTTAAT
A_21_P0008200	0.996	0.048859	2.01745	-4.38	0.569	0.569	linc|TCONS_00022086		CACACCTAATAATAAATGGCATCACCTTGACAAGTCACAAATGTTGTATTGGAAATCCTT
A_21_P0009312	0.996	0.048866	2.01739	-4.38	0.712	0.712	linc|TCONS_00025610		TAGATCTTTGGAGTTAGGATCTTAGACTCTAAAATCATACGCCACTTCAGTAACTCATTG
A_21_P0013416	0.996	0.048893	2.01713	-4.38	0.433	0.433	ens|ENST00000418442|tc|THC2659460|linc|TCONS_l2_00027289		AGACCAGGTGGAGGAAAGTCATCCACTAATCAGGAGCCCTTTTATGGAATCTACGTAAAC
A_23_P111947	0.996	0.048918	2.0169	-4.38	0.574	0.574	A_23_P111947	NM_004063	ATAATGTTGAAAGTGCTCAAGCATCTGAAGTCAAACCTCTGAGAAGCTGAATTTGAAAAG
A_21_P0008417	0.996	0.048961	2.0165	-4.38	0.492	0.492	ens|ENST00000550118|linc|TCONS_00022699|linc|TCONS_00022698		CTCTGTTGAACATTTCCTAAATAAAGTGTGGATGAAAAGCAATAGAGGAAGGAAATGCAG
A_21_P0010608	0.996	0.048974	2.01638	-4.38	0.545	0.545	linc|TCONS_l2_00001148		GGTAATTCTCAGGCTTATCTACCCTCATGGAGCAGCATAAAAGATGACCATAAAGGGTCC
A_24_P912439	0.996	0.049074	-2.01545	-4.38	-0.476	0.476	A_24_P912439	AB075848	CACAGGGATGATCACTGTCAGAGTGAATAAGACAGCGCTTCACAGTTTAGACATGGCTTA
A_33_P3222196	0.996	0.049119	2.01504	-4.38	0.549	0.549	A_33_P3222196		CTGTCTATCTAGCCATCTATGTATGTATGTGTCTGTCTATCATCTATTTGTCTATGTAAG
A_21_P0009542	0.996	0.04913	2.01494	-4.38	0.477	0.477	tc|THC2660860|linc|TCONS_00026484|linc|TCONS_00026483|linc|TCONS_00026702		CTGAAGTGTACTTCACTGTGCATAGAGAGAGAAACCTGCTTTTGAAACTCCTTCCAGAAG
A_21_P0007843	0.996	0.049164	2.01463	-4.38	0.704	0.704	linc|TCONS_00021176		GGTGAGGGGAGCTTTTGCTTGTTTACTCAGAAATATTTTCTAAATTACCTGTTTGTGTTA
A_21_P0006258	0.996	0.049195	2.01434	-4.38	0.549	0.549	linc|TCONS_00016284		ATTTGCTGTCTTACAGGCAAAGGAGAGATTGTGGAAAAAGAATGGGATAGAGGTCTCTAA
A_21_P0008823	0.996	0.0492	2.01429	-4.38	0.475	0.475	linc|TCONS_00023919|linc|TCONS_00023362|linc|TCONS_00023360|linc|TCONS_00023361		TATGGACTATGGACAAGCTGAAGGCATGGGAAGCCTGACCAGTAGATAGAGGAATATGAA
A_33_P3273436	0.996	0.049205	-2.01425	-4.38	-0.445	0.445	A_33_P3273436	NM_138801	AGAATCAGTCTGGGTATTGATTTCCTTTTCCAGTGACTGGCTCCAGGCCATGTCTAATGA
A_21_P0011279	0.996	0.049249	2.01384	-4.38	0.494	0.494	ens|ENST00000425648|tc|THC2787468|linc|TCONS_l2_00008309		TAGAGAGCTGACTTTAGAGGGATCAAGAATAGCTTGCTGGATGGAAGGAGGTCATCTTTA
A_21_P0003812	0.996	0.049411	2.01235	-4.38	0.55	0.55	linc|TCONS_00008689		AAATCAGTCAGTGGGAATATGATGCACCCAATTTTACAGTGACTGTGTCCTGAAACTCCC
A_33_P3315423	0.996	0.049422	2.01225	-4.38	0.316	0.316	A_33_P3315423	NM_018207	AAGGGAAAAATCCATGAGACCAACCTCACATATGAAGACTTCCCGACCTCCAAGTACACA
A_21_P0002594	0.996	0.049431	2.01217	-4.38	0.443	0.443	A_21_P0002594	CD513615	AGGAAGCTTGTTTATTGGTTGCATTAGACCACTAAAGTGGAAGCACTGAGATATTCTGGA
A_23_P64525	0.996	0.049437	2.01211	-4.38	0.578	0.578	A_23_P64525	NM_000536	TGACACCTATAATGAAGATGATGAAGAAGATGAGTCTGAGACAGGCTACTGGATTACATG
A_21_P0009051	0.996	0.049475	2.01176	-4.38	0.511	0.511	linc|TCONS_00024702		GGGTCTTTTCCCAAAGTGTTTTGAAATGGTATGAAAGAGTGTATTCAGTTAGAAACCTTG
A_33_P3287223	0.996	0.049484	-2.01169	-4.38	-1.1	1.1	A_33_P3287223	NM_001935	TACTGATGTTCCTAGTGAAAGAGGCAGCTTGAAACTGAGATGTGAACACATCAGCTTGCC
A_21_P0010488	0.996	0.049491	2.01161	-4.38	0.471	0.471	A_21_P0010488	BC020877	TGTCAAAAGGAAAAAGCAGACAAATTACTCTGGAGAAGCAAATACTTCCGATAATTACAC
A_33_P3302586	0.996	0.049505	2.01149	-4.38	0.511	0.511	A_33_P3302586	NM_207370	AGAGGGTCTCTAAGCACAGGGGTGTTCAGAGCCCGAACAAGCTTTGATCAGGTTTCCCTG
A_21_P0002315	0.996	0.049541	2.01115	-4.38	0.593	0.593	linc|TCONS_00003936		GACTGGTGTTACCCAGAGTGAAGAAAACTGTCTTTCCTCCTTTAATACCTATATATTTTA
A_24_P32394	0.996	0.049616	2.01047	-4.38	0.347	0.347	A_24_P32394	NM_032143	TGGGATTGTAGAGGGGCATCAAATCTTAATGAACTTCACCAGCTATTAAGTGACATAATG
A_33_P3348194	0.996	0.049622	2.01042	-4.38	0.456	0.456	A_33_P3348194		GCCACATTGAAGGGACTATCTATCCAAATTTTAAGAGTCTATTATGGCATATTAAGGAGA
A_21_P0007804	0.996	0.049665	2.01002	-4.38	0.486	0.486	tc|THC2767888|linc|TCONS_00020998		TCATTAAATCTGAGTAATTCTTACAAACCAGATCCAGGAAGAATCTAGGAGTGGGCTCTC
A_21_P0014681	0.996	0.049673	2.00995	-4.38	0.49	0.49	A_21_P0014681	XR_111518	CAATGACTCTGTCAAATACTCCCCTAGGGAAAGGAATTTGCTCTTATTGTGAAATAAATT
A_21_P0004922	0.996	0.049676	2.00992	-4.38	0.554	0.554	linc|TCONS_00011923		GAAAATTCTTCAAGATTGCCACATTCTTTCACAATAATATGGTTCAGAGCATCTTCTCCA
A_19_P00322225	0.996	0.049681	2.00988	-4.38	0.581	0.581	ens|ENST00000448327|tc|THC2649843|linc|TCONS_00012509|linc|TCONS_00011314		TTAGCAGTACATGAAAATAGATGGTCCTCGCCCCAAGGGACTGCAGTAACCCTGAATAAA
A_23_P167983	0.996	0.049719	-2.00953	-4.38	-0.663	0.663	A_23_P167983	BC050602	GCATTATGCAAATGCATTATATTTTATGTAACCTGTCCACTGTTGGTAGGCACTTGAGTT
A_21_P0007486	0.996	0.049728	2.00945	-4.38	0.681	0.681	A_21_P0007486	XR_110373	GGGTACCAGGAATCTTGGTTGTAAAGTGGCATATATAAACATAGTTGCATCAAAACTTGC
A_33_P3336347	0.996	0.049743	2.00931	-4.38	0.558	0.558	ens|ENST00000371629|tc|THC2614625		TTTAGACCTGAGGGAGAAATTTATCAGATTTGACCAGATCCTGGGCATCAGCCTTGACCA
A_24_P245815	0.996	0.049762	-2.00914	-4.38	-0.5	0.5	A_24_P245815	NM_020437	AGACCAGTTTGAGGCACTCACTCTAGAAATAGCCTGTGTTAGCTGATGTGTGAAAGCGTA
A_21_P0014706	0.996	0.04977	2.00906	-4.38	0.424	0.424	A_21_P0014706	XR_112271	GTACACTAGCAAATTTGCTGGTTCTTAGTGCAGGATCATTTGAAAATTTATTATTCTGCC
A_21_P0002878	0.996	0.049775	2.00902	-4.38	0.534	0.534	ens|ENST00000505557|linc|TCONS_00005829		CTGGCTACAGCAGGAGTAAAGAAATGTCTAAGCAAGAAAAATGTTTTGAAAGCCTCAAAA
A_21_P0004238	0.996	0.049791	2.00887	-4.38	0.528	0.528	linc|TCONS_00009913		GGGATGGTATTAACTATACAAAATTGTTTCTAAGCAAAGGTGACCAGATGTCCTAATTTG
A_33_P3392330	0.996	0.049821	2.0086	-4.38	0.425	0.425	A_33_P3392330	AK301333	ATGCTCTTCACTGCTGTACTGTATCCCTTTATTCCAGGGACATTGCTTTCCCTACGGTAT
A_21_P0006911	0.996	0.049852	2.00832	-4.38	0.47	0.47	linc|TCONS_00018332		TTAGAGTTTCCTACCCAGTATGTCCCAGTGCTCAAACTATTTTTTATTATCTTCAGAGTT
A_21_P0013480	0.996	0.049873	2.00812	-4.38	0.546	0.546	A_21_P0013480	XM_002342853	GGTATCTGGAAGAAGTTAGACTTGAAAATATAGCCACATATGAGCTATTTTGTTTACCTG
A_32_P103633	0.996	0.049935	-2.00756	-4.38	-0.238	0.238	A_32_P103633	NM_004526	TTTGGGTGGGATGCCTTGCCAGTGTGTCTTACTTGGTTGCTGAACATCTTGCCACCTCCG
A_33_P3469438	0.996	0.049953	2.0074	-4.38	0.482	0.482	A_33_P3469438	AK057888	TTGTCACTTTTCAGCTTTGACGTTGAGTGGAGAATAAAGAAATTCGTGAAATGAAGTTGT
A_21_P0004711	0.996	0.049984	2.00712	-4.38	0.528	0.528	ens|ENST00000436492|linc|TCONS_00011419		TGCCCTGGGTCCCTTGGAATAAGCTTGATTTAATTATCAAATTACATGGAAAGAAATAAG
A_23_P218369	0.996	0.049992	2.00704	-4.38	0.536	0.536	A_23_P218369	NM_032963	ACTATATCAAGGACATGAAGGAGAACTGAGTGACCCAGAAGGGGTGGCGAAGGCACAGCT
A_21_P0008441	0.996	0.05006	2.00642	-4.38	0.481		linc|TCONS_00022750		GGGGGATACGATCTTTTTTGTAAGGAACTTGAAAAACTAAGGTCTGTCATATAGGTAAAT
A_24_P195081	0.996	0.050075	2.00629	-4.38	0.473		A_24_P195081	NM_173550	GGGTCTGCAAATGCAATTAAATGAATTTAAGCAGTCTAAATTGATCACCCATGAGAAGTT
A_23_P31996	0.996	0.05009	2.00615	-4.38	0.59		A_23_P31996	NM_033051	AAGTCCCATTGTCACCATATGGAGACATCATAGAGAAATGAAGATGCTTACCTGCAGGAA
A_24_P911094	0.996	0.050181	-2.00533	-4.38	-0.35		A_24_P911094	BC111008	CCTTGTGGCAGACATAAACGTGACCCAAAAAAGCTTCAATTTTGCCAAGAAGTTCTCCCT
A_33_P3338166	0.996	0.05023	-2.00488	-4.39	-0.756		A_33_P3338166	NM_030952	GTCTCTACCTAATGGACCTCCGTGGCCAAAAAGTACCATTAAAACCAGAAAGGTGATTGG
A_21_P0003257	0.996	0.050232	2.00487	-4.39	0.547		linc|TCONS_00007011		GAGGTAAGAGGTTTTATGTGAATTGTGGAAAGATGGATGGAGTTTCACAAAAAAGCATCA
A_19_P00322745	0.996	0.050254	2.00466	-4.39	0.6		A_19_P00322745	BU618747	ATGCCACACTTTCTATAGTAACTTCTGTTCTGCATCAGACTACATCACTCTGGCTTTCTG
A_32_P305020	0.996	0.050255	2.00465	-4.39	0.552		A_32_P305020	NM_001098722	CAAACTCCATCCAGTACATTCTTTCTTCTTTCATGAAAGAGCTTGAGTTGGATGTAAATA
A_23_P59410	0.996	0.050274	-2.00448	-4.39	-0.574		A_23_P59410	NM_030615	CCTAAAACTGTGTTTCTTGTCCTTGCTTTATAATGCATATGTGCTTAGAAATAAACAGGG
A_21_P0001389	0.996	0.050335	2.00393	-4.39	0.546		linc|TCONS_00001209		ATTTGTACAATCTGCCCTGAATTGTTCAGAGTATTAAGGACCTGGCCAGCTGTGGGACTA
A_19_P00317903	0.996	0.050335	2.00393	-4.39	0.478		A_19_P00317903	AK056484	ATGAATGAGCAATGCTTTAGGCTATAGGCTTTCAGAGGACGTAATTCTATGAAACAGACT
A_23_P382000	0.996	0.050342	2.00387	-4.39	0.453		A_23_P382000	NM_005989	AAGACTTTAATAGTGTTACTTGGATAGCTTATATGAATTTTGAGAATTTTATATGAATTT
A_21_P0007757	0.996	0.050372	2.00359	-4.39	0.511		linc|TCONS_00020916		GAAGAAGGCAGAAAACCCCATCCGAAAAGGCCGGATTCTCAGAACTGGCAATGTACCTCC
A_24_P397435	0.996	0.050408	2.00327	-4.39	0.462		A_24_P397435	NM_001044	GCTGATATTGCAGTTTTTGTTTACAAGAATAATTAGCAATACTGAGTGAAGGATGTTGGC
A_33_P3260307	0.996	0.050454	-2.00285	-4.39	-0.437		A_33_P3260307	NM_001042476	AATCCAGATCTTGCCTCCCATCAGCCATCTTTCTCCCAATAAATTTTTGTTTTGTGCAAG
A_21_P0008077	0.996	0.050468	2.00273	-4.39	0.569		linc|TCONS_00021818		ATGAACATATTAGGCCTTTAATGTCAAGGTCTATGTTATGTACTGCTATTTTTATTCCCC
A_33_P3300941	0.996	0.050475	2.00266	-4.39	0.488		A_33_P3300941	AF156973	TCCTACAGAAAGGGGTGAGTCCCTTAAATTCTTCAACTGATTATGGGAGGTTAGCAAAAA
A_33_P3396766	0.996	0.05049	-2.00253	-4.39	-0.622		A_33_P3396766	BC068076	ATTCCAGCAACTTGAGCTCCCTAGGAGATCTCATGGATTTAAATAGCACCTATAGGCCAG
A_24_P269062	0.996	0.050495	-2.00248	-4.39	-0.466		A_24_P269062	NM_030964	TCGCCATCATACCTCGAGTGAGGCCCAGCTAGATAATGACTTGTCCAAGATGGCACACGT
A_33_P3359858	0.996	0.050553	2.00196	-4.39	0.608		A_33_P3359858	XR_109903	CATCACCTGCATGCTCACATGATTCCATTATTTGAGCTCATGGCAGGAAATAGAACCTGA
A_33_P3247599	0.996	0.050561	2.00189	-4.39	0.409		A_33_P3247599	NM_001023563	GGCTACAACAGAGATAGTTGAAGAATATGGAGTTCGCCATAATTTATCATTAAATGTGGA
A_21_P0007245	0.996	0.050586	2.00167	-4.39	0.62		linc|TCONS_00019406		TTTGCAAGCATGCTTGTGACTCAAGAACAGAAGTGAAAGGAAGTGTCGGTCTTCTGCACT
A_21_P0005283	0.996	0.05059	2.00163	-4.39	0.494		A_21_P0005283	DR763684	GGAGCATCTATCCTGAGATTTGAAACTTGCTTCATAAAGTTCAAGATCTCAAATTTTGTG
A_21_P0001651	0.996	0.050603	2.00151	-4.39	0.56		linc|TCONS_00001897		AGCTGAAAACAGATTGTAGAAAACTTTTGACACCAAACTTTCCTGGAACCCTGAAGCAAG
A_23_P160017	0.996	0.05061	2.00145	-4.39	0.467		A_23_P160017	NR_001548	GGCGACTAAAGCGGATTTTAAACCAGAGAGGTGCTGTTTCAGAGAAACTAGGCAACAACA
A_23_P42909	0.996	0.050632	-2.00126	-4.39	-0.861		A_23_P42909	NM_153345	ATTTGGTGACCTACCCCATATCCAATATTTCCAGCGTTAGATTGAGGATGAGGTAGGGAG
A_33_P3749100	0.996	0.050673	2.00089	-4.39	0.58		A_33_P3749100	NR_027098	GTCATGTTTCATCTTTCTAGAATTCATTTTTCACATCTTCATTCACTGGGATTCTGGACC
A_21_P0009627	0.996	0.0507	2.00064	-4.39	0.561		A_21_P0009627	BG484271	AGAAGGGGTGAAATCTGCAGCACTTCTGTTCAACATGCCCAAGAGGAAAAACAAGCAACA
A_21_P0003291	0.996	0.050733	2.00035	-4.39	0.621		linc|TCONS_00007208|linc|TCONS_00007209		ATCTTGTTAGACAGAGGTGAATGGATGAGCCAATGAAAAATAAAGACAAGGACTGCAGTG
A_33_P3379681	0.996	0.050746	2.00023	-4.39	0.6		ens|ENST00000555342		CCAGAGCTATACTGTGAGGATATTTAAAATAAAGATATGTAAACATGGCACCTTGAAGTC
A_21_P0003412	0.996	0.050871	1.99911	-4.39	0.465		A_21_P0003412	BG476562	AAACAGGCTCTGTAAATGTCAAGGCAAGCCCTTTGGCTTCCCTTGGAACTACTCATTCTT
A_21_P0002733	0.996	0.050877	1.99905	-4.39	0.53		ens|ENST00000455984|ens|ENST00000425195|tc|THC2739678|linc|TCONS_00005504		TGCTATCCCTTTAGCCATGGCTCCAAAATTAACACACACAAGGAAGACCTGAGGTCAATC
A_33_P3266828	0.996	0.050883	1.999	-4.39	0.552		A_33_P3266828	NM_016446	CTTCCCAAACTGTCATGCATAGATAATGGTCATTTTTGTAAGACACATTGGAGTAAATGA
A_33_P3279959	0.996	0.050894	1.9989	-4.39	0.518		A_33_P3279959	NM_001105543	GCCAATCTTGTAACTGATTCTTGTGTGATAACATTCAGTGAAAAAGCATGAGACAATTAG
A_19_P00800114	0.996	0.050924	-1.99863	-4.39	-0.348		A_19_P00800114	NM_001099668	GGTGACCAAATTACTAGTGACTAGTTCACTAACTAGGTCATTCAGGGAAGTCAAGTTAAC
A_19_P00318261	0.996	0.050978	1.99815	-4.39	0.386		A_19_P00318261	NR_003016	AAGTAAGTCTCCATAAAACCCAGAGAAGAGACTGGAAAGCTCCTCTTTGGATCCTGTCTG
A_23_P145669	0.996	0.051038	1.99761	-4.39	0.498		A_23_P145669	NM_000799	AGGAACTGTCCAGAGAGCAACTCTGAGATCTAAGGATGTCACAGGGCCAACTTGAGGGCC
A_33_P3403429	0.996	0.051042	1.99758	-4.39	0.483		A_33_P3403429	NM_001129890	TTCCCAATCTAAGCACTACAATCTGCCTTCAGCTTGCTTAGATTCTAGGTGTGCTTTTTT
A_21_P0010563	0.996	0.051045	1.99755	-4.39	0.514		linc|TCONS_l2_00000650		ACACCATATACCTTTCCAGTTGCCATGAACAAATGAGAACAAATTCATGTAAAACAAAGC
A_33_P3340847	0.996	0.051071	-1.99732	-4.39	-0.341		A_33_P3340847	NM_032587	AGTTATGAGGGATCAGAAACCAGCCTTTCATTGGAGGAGGAACAGGAGAAAAGTATAGAA
A_32_P86578	0.996	0.051121	1.99687	-4.39	0.682		A_32_P86578	NR_036580	ATTTCTGTTGCATTGGTGTTTCCAAAATAATGCTTCGGTTCCAAGTTTCAGGAATTGGTT
A_33_P3295313	0.996	0.051184	1.99631	-4.39	0.575		A_33_P3295313	NM_000139	AATTGTAGTGATGATGCTGTTTCTCACCATTCTGGGACTTGGTAGTGCTGTGTCACTCAC
A_21_P0014643	0.996	0.051213	1.99605	-4.39	0.343		A_21_P0014643	XR_110876	TGACGTCATTGGATCGTTTTGCAATGGTGGGGGGTTTATTCTTTTCCTTTTTGTTTTCTT
A_24_P361408	0.996	0.051222	1.99597	-4.39	0.511		A_24_P361408	NM_173623	GCGAAGCCCTTCAGTTCTCTACCCGATCTGAGGAATATCAATCTCAGCAGCTCGAAGTTG
A_33_P3280597	0.996	0.051276	1.9955	-4.39	0.436		ens|ENST00000244070		GATGAATGATCCAGATGTTCAAGGTAAATGTTGTTCATTGTCATTAAAGAGAAGATGGGA
A_24_P204244	0.996	0.051291	-1.99536	-4.39	-0.608		A_24_P204244	NR_001562	TATCAGCACTTAAGTCAGCCTTATCTGGCCACCTAGATGTGGCTTTGGGCCTATTAAAGA
A_21_P0002480	0.996	0.051349	1.99484	-4.39	0.462		linc|TCONS_00004359		TAACTTGGGAAGCATTGGGATACAGCAGCTCAGCTGGAGAGAAATTAGCATGAGGTGAAA
A_33_P3365506	0.996	0.051373	1.99463	-4.39	0.535		ens|ENST00000513564|ens|ENST00000505967		TGATGCCAAGTTCCTCCTGACATTCACAATAATATTGAATTTGACTCAACCAAACAAGTG
A_21_P0012588	0.996	0.051408	1.99432	-4.39	0.465		linc|TCONS_l2_00020559		CTGACCTTCTTGGTAGGCCTATGAGAAAGTAAAAATATGAACTAGATGAGGAAAAATGAA
A_33_P3302275	0.996	0.051429	1.99413	-4.39	0.453		A_33_P3302275	NM_001013403	GAGGGAAAAATCACTATCAAGATCACCCATATCTGTCTTGGAGGCGATTTATTTTAAAAA
A_33_P3326647	0.996	0.051441	1.99403	-4.39	0.51		A_33_P3326647	AK128214	GAAAAAGCAAGTTTCCCATTCCAAAGAGGGTTTCCGTCTTAAAAAGTCCTTACTGCGGCC
A_24_P49267	0.996	0.051448	1.99397	-4.39	0.431		A_24_P49267		TTGGTTGTGAGATCCAGAATAACAGAAGCACTGGAGCATTCTGGAAGAATGCCTATGATG
A_33_P3404899	0.996	0.051448	1.99396	-4.39	0.566		A_33_P3404899	NM_012302	GTGAGAAAACAATCAGAATCTTCTTTTATCTCAGGTGACATCAATAGCACTTCAACACTT
A_21_P0004690	0.996	0.051462	1.99384	-4.39	0.543		A_21_P0004690	BG203216	CCCCCATGAGAAATATCTACTGTATGCTCATGTTTGAATGTGTGTATATATATAGGTTCA
A_23_P313828	0.996	0.051463	1.99383	-4.39	0.519		A_23_P313828	NM_181716	TTTGACTGCAATTGCAGCATTTGCAAGAAGAAGCAGAATAGACACTTCATTGTTCCAGCT
A_21_P0008000	0.996	0.051497	1.99353	-4.39	0.468		A_21_P0008000	BC037867	TGGGAGTCACAGCCAGAGCTGGGATAAAAGATAATCCACACTCTTTTGGATATAATATGT
A_33_P3328637	0.996	0.051521	-1.99332	-4.39	-0.321		A_33_P3328637	NM_001173486	ATCAAAAAGCTGGGTGACTACCTGAGCAACCTGTGCAAGACGTGAGCCCCAGAAGCAGGC
A_21_P0004925	0.996	0.051552	1.99304	-4.39	0.533		linc|TCONS_00011926		GAGCAGGAATTTGAAGGATGTATCTGGGTTATTCAAACCGAAAACACCTAACTCCAGTTC
A_33_P3214310	0.996	0.051655	1.99213	-4.39	0.463		A_33_P3214310	NM_001012505	GATGAGTGGACCTGTGTGTCAGCCTAACCCTTCCCCATTTTGAATAAAATTATTCTTTGG
A_21_P0006829	0.996	0.05169	1.99182	-4.39	0.569		A_21_P0006829	NR_038291	CAGAGGCAGACTCAAGAGTCTGGAACATTATTTTAGGATCACACAAAAAAGATACATAAT
A_23_P116765	0.996	0.051704	1.9917	-4.39	0.482		A_23_P116765	NM_002289	TGTGACATCTCCTGTGACAAGTTCCTGGATGATGACATTACTGATGACATAATGTGTGCC
A_33_P3308307	0.996	0.05175	1.99129	-4.39	0.49		A_33_P3308307	NM_138691	CAATGCTACTGCCAAGGGCCAGAAGGCAGCGAATCTGGATCTCAAAAAGAAGATGAAAAT
A_21_P0003506	0.996	0.051761	1.99119	-4.39	0.574		A_21_P0003506	CN267617	CAGCTTTTACAGATGACAGATGTATGTATTCCATTTTCATCTTATTGTTAAGGGGTTTGG
A_21_P0013175	0.996	0.051801	1.99084	-4.39	0.719		linc|TCONS_l2_00025688|linc|TCONS_l2_00025691		TTCTTGGAGCTGAAATGTCAAGCATCACCACTTGTGTGGAGGGACTTTGTAGAGCTAAAA
A_21_P0007847	0.996	0.051871	1.99023	-4.39	0.41		linc|TCONS_00021193		GCAGGTCTCAACTTTTTTGGTTGCAGGACTGCTTTACCTTATTAAAAATGACTAAGCGTC
A_23_P52121	0.996	0.051893	-1.99003	-4.39	-0.854		A_23_P52121	NM_002614	ACTGTCTCTTTAGAAGAAAAACTCCACTGGAAACCATTCACCATGTGTGATTGTCTTCTG
A_19_P00316144	0.996	0.05194	1.98962	-4.39	0.505		tc|THC2577317|linc|TCONS_l2_00019758|linc|TCONS_l2_00019759		AGCAACCCATGGCAAAACTAGTTATTTTCTTAAAACAGTAGGAAGAAGAAAAGCTTTTTG
A_21_P0014446	0.996	0.051943	1.98959	-4.39	0.745		A_21_P0014446	XR_109840	GTAAATGCATGCCTGAAATTTGGTTAGATTGGCTGTGTTTTGTGTCTTTTAACATGATCA
A_33_P3375869	0.996	0.052043	1.98871	-4.39	0.532		A_33_P3375869	AK124198	AAAGAAAGCAACCACTTATGTCTGCATATTTTCTTCATTTCATCTTCACAACAGCCCTGA
A_33_P3356557	0.996	0.052046	1.98868	-4.39	0.529		A_33_P3356557	NM_001001952	AATAAAGATGTCAAGGATACAGTCACCGAGATACTGGACACCAAAGTCTTCTCTTACTGA
A_33_P3310949	0.996	0.052056	1.9886	-4.39	0.409		A_33_P3310949	AF461896	ATACCGAAGTTTATTGATGACATCAAACAAAAATTTCTGTAACAAAAAAGGCAGGGTTGG
A_21_P0004702	0.996	0.052088	1.98832	-4.39	0.47		A_21_P0004702	BF116013	TAAACATCTGCAAGAAGAACATTGTGTGAGAAATATCAAGTGAGAGTGGAAGAGTCTGCG
A_21_P0006858	0.996	0.052126	1.98798	-4.39	0.903		linc|TCONS_00018163		CTTAAACAGGAATAAATTCCTACAGCTGAATCTATTCAGGATTTCTGTGTGTATGTGTGA
A_33_P3335740	0.996	0.052167	1.98762	-4.39	0.409		A_33_P3335740	NR_026891	GGGTAAGGTTTACCACAAGATGAGTTATTTTGGGTTTCAGAAGTTTTTTGGATTTTTGGA
A_33_P3268863	0.996	0.052184	1.98747	-4.39	0.597		A_33_P3268863	XR_110537	TCCGTCTCTCCAGTGAAATGGTCCTGAAAATTAGGTATCATGTTTTGTTTAACTCTTTAT
A_21_P0002753	0.996	0.052204	1.9873	-4.39	0.457		ens|ENST00000484679|linc|TCONS_00005546		GGAAGAGAAAAACCACAGAGGAGAATTTGAGCTGAATTTGTCTTTCAACTATCAAGATTT
A_21_P0007403	0.996	0.052204	1.9873	-4.39	0.426		A_21_P0007403	NR_034148	TCTGGAAAGAATAGAGGCAGTGGTAGAGGGTCCAAGGTTGTTATTTAAGGAGATGAATGT
A_33_P3370855	0.996	0.05222	1.98716	-4.39	0.641		ens|ENST00000453808|tc|NP1083400		ATAAATCTATTCTGGCCCAAACTGGGGGCTTCCCAAATCACAGTGCAAAGTGGTGAAGAT
A_32_P23624	0.996	0.052238	1.987	-4.39	0.454		A_32_P23624	NM_012089	AGTTTGGAAGTCCTTGCTATTCAACAGAATAACAAGAAACCTTCAGAATGTATCACTCTC
A_33_P3309725	0.996	0.052254	1.98686	-4.39	0.443		A_33_P3309725		GGACCTAGACAGTCAGTAGGACCAAAAGTCTGCAGGCCGATAGGGAAAGAATGTAAGAGG
A_32_P191004	0.996	0.052277	1.98666	-4.39	0.312		A_32_P191004	NM_017552	GTGGGTAATTTCTTCCCTTTTTTGATTAAGTTGGTTCAGCTATGGTGCTATTCAGTAGGT
A_23_P402176	0.996	0.052298	1.98648	-4.39	0.504		A_23_P402176	NM_144681	AAGACCGGTCGGACATCTGGGCAGAGGTGAAAAAGAAGGAACAACAGCGAGTCCGGATTT
A_21_P0012219	0.996	0.052301	1.98645	-4.39	0.5		linc|TCONS_l2_00017422		AGTGGCTGATTCCCTTAAAAAATTAACTATGTTAGAGTCTCCACTGGAAGAAGAGACACG
A_23_P388301	0.996	0.052315	1.98633	-4.39	0.496		A_23_P388301	BC040859	TTCTTTTGCATTTTTAATCTTAGACTTTTGGAGATGTTGAAATGGTCGCTGAAACACTGC
A_21_P0012793	0.996	0.052346	1.98606	-4.39	0.536		ens|ENST00000509105|linc|TCONS_l2_00021971		ACAAAGAACTCAGATTCTAAGGACAAGGCAGAATCCATTAGGTATAGGGCAGAAGCTAAA
A_23_P92453	0.996	0.052367	1.98587	-4.39	0.524		A_23_P92453	NM_133267	AGAGAATTCTCTTCCAACATGTACCTGTCTCGACTCCGGAGGATTGAAATCGCCACTTAC
A_23_P114934	0.996	0.052369	1.98586	-4.39	0.445		A_23_P114934	NM_032858	CTTTCTCTTCCTTATCTTAATGATGGTACTCTTTTCAATTTCTGAAAACAGTAACAGGCC
A_23_P43763	0.996	0.052385	-1.98571	-4.39	-0.403		A_23_P43763	NM_015993	TCCTCTTCAACCTCTACCTGTTTCAGCTGCACATGAAGTTGTACATGGTTCCCTGGCCAC
A_21_P0006983	0.996	0.052402	1.98556	-4.39	0.536		A_21_P0006983	BX093705	GCTGAAAAATAACTACCATCAGAGTCTTCAAATGGGACACATTCCAGAGTTGCATTCTAA
A_23_P15375	0.996	0.052422	-1.9854	-4.39	-0.452		A_23_P15375	NM_024585	TGCCCCCTGGTCAACATAAGGAGCGTGGGATCCGATGGAAAGGTGGAGCTCAGGGAAAAT
A_23_P105963	0.996	0.052435	-1.98528	-4.39	-0.503		A_23_P105963	NM_152327	CTGGAGGCTCAGTCAATTCCCCTGAGAAACTATTTAATGACCTATGTGATGCCAACTCTT
A_33_P3230698	0.996	0.05247	1.98497	-4.39	0.413		A_33_P3230698	NM_001244008	ACTGTGCGTGCACTTGAGGCTCTGTCCAATTAAGAAATAAATGTGGCTCTTACTCAACAC
A_21_P0006221	0.996	0.052512	1.98461	-4.39	0.393		linc|TCONS_00016147		AACATTTAAGGCAGCTTGAGATATGTGAGAAATGTCTTGTTCTTTCTTTGGGGTGGGTGT
A_21_P0002985	0.996	0.052522	1.98452	-4.39	0.567		tc|THC2669225|linc|TCONS_00006107		TTCATACTCACCAACATGAAGGTCGGTATGACAGAGGAGAAGTCAGGAGAGGTGTGATAA
A_23_P23839	0.996	0.052539	-1.98437	-4.39	-0.415		A_23_P23839	NM_001017403	CTTGGCCTTCCTCAGCTTCACCTTGATACTGGGCCTCTTCCTTGTCATGTCTGAAGCTGT
A_23_P89780	0.996	0.052566	-1.98413	-4.39	-0.569		A_23_P89780	NM_198129	TCTAATTTTGAATTCTGACCATGGATACCCATCACTTTGGCATTCAGTGCTACATGTGTA
A_33_P3409765	0.996	0.052614	-1.98372	-4.39	-0.639		ens|ENST00000548812		GCCCTAGATGAAAACAAAGAAGCAAAAGGAGAACTTTTCTGGGATGATGGGCAAACAAAG
A_21_P0012694	0.996	0.052631	1.98357	-4.39	0.509		linc|TCONS_l2_00021371		GGCCTTACAGGTATTCTTTCCAAATCTATATTAAGAGATTACACAGAAAATGTCTGCATC
A_21_P0001769	0.996	0.052662	1.9833	-4.39	0.464		ens|ENST00000420828|tc|THC2605279|linc|TCONS_00002687		TATGTGGGATATGCTGTTACCACTGAACTTGAAGTTATCAAAGAAGTTCTATTCTTAACC
A_21_P0002046	0.996	0.052683	1.98312	-4.39	0.551		A_21_P0002046	XR_109979	CCCGGATGAAGTGAATAAGGCCTGAAAATTGCTTGTTTGCTCGTATTGTAAAATAATAAT
A_21_P0012600	0.996	0.052737	1.98265	-4.39	0.492		linc|TCONS_l2_00020647		GTCCTTCAGGGTCCAATTCAAATGATTATCGCCATTTTCTATTAATGTCATTTCTTCCTA
A_21_P0000767	0.996	0.052804	1.98207	-4.39	0.472		A_21_P0000767	NR_038330	GAACCCTCTGGGAATGAAGTACCTTCTAACAAAAACATTGTTCAAAATAAAGCTGGAAAA
A_33_P3276748	0.996	0.052825	1.98188	-4.39	0.389		A_33_P3276748	NR_024491	ATTGTGGATTAAAAGCAAAAAGATTTTCGTGGAGGCGCCACCAAAGCCTGAAGTGTACCC
A_21_P0008600	0.996	0.052834	1.98181	-4.39	0.356		linc|TCONS_00023319|linc|TCONS_00023318		GGAGAGAATAGTAAACTGGCTTTTCTTTTCTTTTCTAGGCAACATTCGAAACCCAGGTGC
A_23_P65455	0.996	0.052848	-1.98169	-4.39	-0.444		A_23_P65455	NM_017815	GCTTGTGGACTACTATGTGAAGATACAAGACACAAATGTAACTTCTGAGGACAAAAAGTT
A_23_P379026	0.996	0.052911	1.98114	-4.39	0.245		A_23_P379026	NM_019096	CACCTAAACCCTCGTTTTAGTAATTTGTAGTGACTGTTCCCTTCCCTCTGTTGCAGGGAA
A_21_P0004726	0.996	0.052959	1.98072	-4.39	0.579		A_21_P0004726	XR_108670	GGACACAGTCAATATCCAGGTCTCAAATATGCATTTACTGTGTTTATTATAATGACTGCC
A_21_P0010737	0.996	0.052968	1.98065	-4.39	0.404		A_21_P0010737	BM724046	GTGTCTCCTTTACTCAAAGAGGTTTTAATGGTCTATGTTTGGAAAAGAGACATACAGTCA
A_21_P0001393	0.996	0.052981	1.98053	-4.39	0.565		linc|TCONS_00001212		CTGATGGAGGGCCTATTTCAGGTCTCACCAACAAAGAAGGGACAGGTGAAATAAGAATAC
A_33_P3274627	0.996	0.053033	1.98008	-4.39	0.486		A_33_P3274627	AU253516	TAGAACTATGGCCAAATCTCCATCAATGCTTTGCTAATTTCTGGGACTTAACTCGTAGAA
A_24_P298027	0.996	0.053134	1.97921	-4.39	0.365		A_24_P298027	NM_004655	TTCCTGGAGAGGGAGAAATGCGTGGATACCTTAGACTTCTGGTTTGCCTGCAATGGATTC
A_33_P3402056	0.996	0.053262	1.97811	-4.39	0.615		A_33_P3402056	NM_001242480	TATTATTCTTGGGCACTCTACTCCAAGTAGGAAAAGGCCAGGAGGTCCTGTTAAAGGATG
A_33_P3279286	0.996	0.053274	1.97801	-4.39	0.344		A_33_P3279286	NM_001145465	GGAGTAGAACTAAATGAGGGGTATGCAAAGGAGTTTTTATGTGTTTTATTTTTACCCTAC
A_19_P00322942	0.996	0.053279	1.97796	-4.39	0.681		A_19_P00322942	BX640700	AGGGTGAGGGGATTAGGAAGTACAGACATATCCTGAGTTACAATTTTCTATTTTAAAATG
A_21_P0004734	0.996	0.053293	1.97784	-4.39	0.555		ens|ENST00000445568|tc|THC2769585|linc|TCONS_00011460		TAACAGAGATCGGATTGGATTGTCTCTAATGTCTGTTTCACGAATAGAGTTCTGTAAATA
A_33_P3221683	0.996	0.053313	1.97767	-4.39	0.44		A_33_P3221683	NM_001024601	CCAGAGACACACGGAAATACATTCTCTTTGATTCTTCTTCAGTGTGTCTAAATTATTTAC
A_21_P0009493	0.996	0.053328	1.97754	-4.39	0.401		linc|TCONS_00026354		AGCCAACTGGAAACTTTGCATAGAAACAATACACACAAAATCCGGGCTCATGTTTTCCTT
A_23_P89550	0.996	0.053366	1.97721	-4.39	0.314		A_23_P89550	NM_033004	GACTCTACCAAGCCCTGAAGGAGACCCATCCTCACCTCATTATGGAACTCTGGGAGAAGG
A_33_P3384477	0.996	0.05349	1.97615	-4.39	0.394		A_33_P3384477	AK126351	AGAGACAGTAACCCATCAGCACACATGAAAGGAGAACCTGTCTCCATCAAGTCATTTTTT
A_21_P0006785	0.996	0.053535	1.97576	-4.39	0.48		ens|ENST00000429420|tc|THC2693441|linc|TCONS_00018032		GTCCTGGCTGAAGGTATCTACATTACCCACGAATTGCTGTATATGAGTGGAATGTACAAG
A_33_P3373388	0.996	0.053546	1.97567	-4.39	0.472		A_33_P3373388	NM_001127644	GCCAATGAAGGCTGAATCAAAGACATTTCATCCACCAATATCATGTGTAGATATTATGTA
A_21_P0011006	0.996	0.053593	1.97526	-4.39	0.628		linc|TCONS_l2_00004957		TTTGATGCTCTGTCCTGTACCACTGGTTCTTCAGTTTAAGTCTTTGTGAATCCAGCCACC
A_33_P3280213	0.996	0.053619	-1.97504	-4.39	-0.296		A_33_P3280213	NM_001127695	TGGCCTCAACATCTACAATCTCTATGCCCCGTGTGCTGGAGGGGTGCCCAGCCATTTTAG
A_21_P0004256	0.996	0.053636	1.9749	-4.39	0.576		linc|TCONS_00009981		ACCACAATGATGTTCATTGAGCACTTATATTGTGCTAAGTGTATTACATCCGTCATCTCT
A_21_P0014933	0.996	0.053638	1.97489	-4.39	0.487		A_21_P0014933	XR_108441	CACAAGTGGCAACTTTTAAGTAATCCTGAAAGCATTAAGAAGCAATGAAGGCAAATCTTA
A_21_P0004353	0.996	0.053709	1.97428	-4.39	0.418		A_21_P0004353	XR_108581	AAATGTGCATGTTAATGACCATCAGATCTGAGAGCTGGTGGAGAAATTAAGATAAATAGA
A_21_P0004538	0.996	0.053717	1.9742	-4.39	0.475		A_21_P0004538	BU852331	AAGTCCTCTTTGAGCAAAGACATGGAGTCCACATGAGCAAAGACATGGAGGAGAAAAACG
A_23_P134384	0.996	0.053739	1.97402	-4.39	0.598		A_23_P134384	NM_014660	TCTTTGGCAAATGTTGATACACAGTGTTTGGACTTACTGAAGAGTTACTGAAGCCTGTGG
A_33_P3371204	0.996	0.053747	1.97395	-4.39	0.585		A_33_P3371204	BX098631	GCAGGAAACCAAAGAACCTGGCATTCTTGGAACAATAAATAAAAAGCTCCTTAAAAGTTA
A_33_P3327608	0.996	0.053792	1.97357	-4.39	0.436		A_33_P3327608	NM_001039753	GTTCTCCAGTTTAGCTTTCAAAACCAAATGAGCCATGTATAAAGGAGTTGAGAAACTTAA
A_21_P0002062	0.996	0.053803	1.97347	-4.39	0.465		A_21_P0002062	BC028245	TCACTGCGATATCAAATGAGGTAAATGAACATGCTCTTTGAACTCTTAACTTCTAGACCA
A_21_P0008780	0.996	0.053819	1.97334	-4.39	0.459		linc|TCONS_00023783		CTCTGCAGGAAGGCCATCCACAGTTATATCTTGCTTTAAAAAAGCAAAACTTTGAAAAAT
A_33_P3356857	0.996	0.053822	1.97331	-4.39	0.457		A_33_P3356857	AK023894	TGATCTCCAGATGTCACTTGGTTTATTCCTGCAAGTCAGATGCATCATCTCACTCACAGG
A_24_P335092	0.996	0.053859	-1.97299	-4.39	-1.84		A_24_P335092	NM_000331	CAGAAGCGATCAGCGATGCCAGAGAGAATATCCAGAGATTCTTTGGCCATGGTGCGGAGG
A_33_P3218664	0.996	0.053877	1.97284	-4.39	0.575		A_33_P3218664	NM_001004724	CGCAACCAGGAGGTGAAAGCTTCCATGAGGAAGTTGTTAAGTCAACATATGTTTTGCTGA
A_23_P356163	0.996	0.053878	1.97283	-4.39	0.447		A_23_P356163	NM_178824	TGGATGGTTGAAAATCTGGAATATAGAGGAGTACTGTCTTAACTCCAGTAAGAACAAAAT
A_21_P0002978	0.996	0.053887	1.97275	-4.39	0.457		linc|TCONS_00006097		CCTGTGGAATGAAGGCTCCAGTTTTTGACCTCTAATGAAAGAAGAAAGAATACTCATTGA
A_33_P3323887	0.996	0.053948	1.97224	-4.39	0.531		tc|THC2731377		CTGGGCACTAGAAGCCTTGGGAAGATTTGAAAAATAAATCTTATTGGCCTCACCATTTCA
A_33_P3718699	0.996	0.054032	1.97152	-4.39	0.509		A_33_P3718699	AK096897	GCTGGGCACATAGGAACGGAAATGCATTGACTTTAATAAAACAGAGTGTAAAACAACTTT
A_33_P3297580	0.996	0.05408	1.97111	-4.39	0.338		A_33_P3297580	NM_199460	AGAAGGACTGGGGCAGTTTGCTCAAGATCCCAAGTTCATCGAGGTCACCACCCAGGAGCT
A_24_P376379	0.996	0.054107	1.97088	-4.39	0.6		A_24_P376379	NR_033944	AGAACACAGGTCTGATATGTACAAGTTTCAGTGAACATGGTACTATGCATCATGAAGACT
A_33_P3221418	0.996	0.054138	1.97062	-4.39	0.637		A_33_P3221418	NM_001113228	CCAAAGTTTAATAGGATATGGCCGAATATTTCTTCCCTTGAGGTTTCTAACCCAAAACAA
A_33_P3213082	0.996	0.054154	-1.97048	-4.39	-0.451		A_33_P3213082	AK024093	GACCAGTGTTCTCACCCACTGTTTCCATGATCACTCTCACAACAGAAAAATAAAATTGAC
A_21_P0012605	0.996	0.054162	-1.97041	-4.39	-0.355		A_21_P0012605	NM_014812	CAAAAAGCTACAGAAGGTCCAGGCTACTGAAAAGCATCAAGACCAAGCTGTTACTAGCTC
A_33_P3576034	0.996	0.054182	1.97025	-4.39	0.482		A_33_P3576034	BX248273	CCAGAGAGGTCAAGTGGCTAAGGATGCAAAATTTGTAATAAAATTTAGGTTTTCTGAATC
A_33_P3584591	0.996	0.054245	1.96971	-4.39	0.528		A_33_P3584591	BQ880825	TTATTTCCCCGGGAAAGGGGGAAAAAATAATGGAAACTACCTTCCTAGGGTTTGAATGGA
A_21_P0008362	0.996	0.054275	1.96946	-4.39	0.476		ens|ENST00000557195|ens|ENST00000554647|ens|ENST00000553668|tc|THC2637261		TGGAATTGGAAAAGCAAATCCAGAAGTTGAGTTCCATGACTTTTTTGCTGTTTGCCTTTG
A_21_P0013282	0.996	0.054275	1.96946	-4.39	0.806		A_21_P0013282	BX103949	TTGTCTCAACACCTCTGATGAACAGTAGCGGAAGAAAGGACTCTTTCCACATGAGTTCCT
A_23_P217564	0.996	0.054286	-1.96936	-4.39	-0.386		A_23_P217564	NM_004458	GTTATAGGTCCTTTAGAAACACATAATTAACACTTAAGGTTGGGTGCTGCTAATTCTTTG
A_21_P0000435	0.996	0.054299	1.96925	-4.39	0.629		A_21_P0000435	NR_003236	AGATTGGAGGGTGTCTGAATCAAAAATTTTGATTAAAGCCATCTGTAACTCTGAGGTCCA
A_23_P352990	0.996	0.054341	1.9689	-4.39	0.703		A_23_P352990	NR_027246	GTTCACAGGTTCCAGGATAACCAGATGACTGAGGAATGTTGAAGATTGCAGTGATGGAAG
A_21_P0010227	0.996	0.054349	1.96883	-4.39	0.484		linc|TCONS_00028983		CCTCTTCAGAAGCACGCATAATGTATGCTCTAAAAAGTAATGTCAATGTATTAGGTGTCA
A_24_P347319	0.996	0.05438	1.96857	-4.39	0.518		A_24_P347319	NM_139136	CTGGGATTCTGAATATAACATATAGCCTATTATAAATCCCTGTATCGTGGACCTTTTGTG
ERCC-00158_78	0.996	0.05442	1.96823	-4.4	0.403		CONTROL
A_21_P0000136	0.996	0.054448	1.96799	-4.4	0.507		A_21_P0000136	NM_001197184	CAACATTTAGTGAAGATTCTTCTGTAGAAAGGACACAAACCTAAACTCAGAAGCCTAAAT
A_33_P3256480	0.996	0.054515	1.96743	-4.4	0.559		A_33_P3256480		GGACAGTGGGGTTTCTACCATTAATGAGTTATTCTCATTATTAAAGAGTTATTCTCAAGC
A_19_P00322706	0.996	0.05457	1.96697	-4.4	0.35		A_19_P00322706	NR_003491	CCTGAAGATCTCATCCTCTTCACACCTGTTGGGATGGAGCCTCCCATGGATAGGAACTCT
A_24_P149395	0.996	0.054576	-1.96691	-4.4	-0.474		A_24_P149395	NM_015610	AGGGACCCTGAACCAAACAGAACGTGTGCTAATTTTCCGAACTCCAAACTGTACACTCAT
A_33_P3741678	0.996	0.054602	1.9667	-4.4	0.525		A_33_P3741678	CR624447	GAAGGGCATATATCCCCTTCTCTGTACCTACAGCAATTGAACTTTCTCTGCATATAAAAC
A_23_P65307	0.996	0.054609	1.96663	-4.4	1.01		A_23_P65307	NM_032229	TCCATACCTTGTAAATAAGTGCCTTACGTGAGTGTGTCATCAATCAGAACCTAAGCACAG
A_21_P0005175	0.996	0.054618	1.96656	-4.4	0.638		linc|TCONS_00012773		GTGAAGAACAAAGGCAGTTTTTTGGGGATTTACATACGCCATCTCCTACAAAGTTAAAAA
A_21_P0008162	0.996	0.05467	1.96612	-4.4	0.497		A_21_P0008162	XR_110123	ATTTCAAAGATGACAAAGCTTCAGGACCTGTTTCAGTTTTGTCTTACGAATGGATTTGGC
A_24_P456723	0.996	0.054738	1.96555	-4.4	0.399		A_24_P456723	NR_038386	AATGGACCAAGAAAAACTGCTTTACCATAGGACACTTGTGGCAATATGGCACCGATGGCT
A_33_P3279880	0.996	0.054772	1.96526	-4.4	0.749		A_33_P3279880	NM_178134	CCAGCCTGTTCGTCAAATGCTCCTCAAGTCCAAGAATGGAATCCATGTGTTTGCAAAAAA
A_23_P250122	0.996	0.054776	-1.96523	-4.4	-0.383		A_23_P250122	NM_020223	GACCTAATTCAAGTAAAAACCCTTTCTCCTTCCTGGGGCCTCGGCTCCTGGAGGGCTGGA
A_23_P134139	0.996	0.0548	1.96503	-4.4	0.457		A_23_P134139	NM_001446	GATGAAACCACTGCAGATGATAGAAACTGTAAGTCTGTTGTTAGCCTGGATGGAGACAAA
A_33_P3387062	0.996	0.054806	1.96497	-4.4	0.521		A_33_P3387062		ATTAAGATCGCAGACTTCAGCTTCCGTACCACATTCCATGAGAAACAGAAGCTGATAGCC
A_23_P17173	0.996	0.054808	1.96496	-4.4	0.593		A_23_P17173	NM_138800	GGCCACAGATGATCAGGATTAAGAAAACTTACTGTTTGGGAACTCCATATACAAGGGAGC
DCP_22_7	0.996	0.054822	1.96485	-4.4	0.399		CONTROL
A_24_P39195	0.996	0.054838	1.96471	-4.4	0.458		A_24_P39195	NM_080818	ACACTGTTTTGATTTTTGTGGGAAAATATTCCAGGAAACGCTAATTCTCTTTAGACTCCT
A_21_P0003660	0.996	0.054861	1.96451	-4.4	0.491		tc|THC2701857|linc|TCONS_00008276		AATGGCATTACTGGTGTCATGAAGAAAAGAAATGCTTTTATCTCAACCCTGGTTTCAAAA
A_33_P3311971	0.996	0.054868	1.96446	-4.4	0.545		A_33_P3311971	AB306227	ATTCATTACTCAGTTGGTGCTGGTATCACTGACCAAGGAGAAGTCCCCAATGGCTACAAT
A_33_P3402600	0.996	0.054929	1.96394	-4.4	0.306		A_33_P3402600		GGTTGGAGCTTTTGGGGGGAATTATGAAGAAATCTGAATAAATTTCTCACCCTTCATGTT
A_23_P136371	0.996	0.054949	1.96378	-4.4	0.507		A_23_P136371	NM_022569	GCTGCTCTGAGGTTCAATTTCTATGAAGTTATTTCAACAGGACATTGGGCTCCATCTGAC
A_23_P217297	0.996	0.054994	1.9634	-4.4	0.523		A_23_P217297	NM_021998	GGCAGGGAAACAAAATGTGGTCATTCATCAGTCACTTAGTCATTGAGCCTTTTATATTGT
A_21_P0006586	0.996	0.054997	1.96338	-4.4	0.482		ens|ENST00000427886|linc|TCONS_00017601|linc|TCONS_l2_00030649|linc|TCONS_l2_00030116		AGTCTCGCTGTTCTTGGAAGGGACTTCCAGCCTGGAAAGAAAAGGGAGGGATAAGAGAGC
A_21_P0003624	0.996	0.055003	1.96332	-4.4	0.426		linc|TCONS_00008129		GGGTCATAAGGTTAACTTATAACAGTCTTTGACATCTGGAAAATGAAAAGTAAACACCTG
A_33_P3382359	0.996	0.055042	1.963	-4.4	0.318		A_33_P3382359		AATGGTGATCAAAAGCTTCAGGACGCTGGTGAGTCACTGCGGAGGAGCCGAACACTGACC
A_21_P0012405	0.996	0.055068	1.96278	-4.4	0.508		linc|TCONS_l2_00018911		CCTGAAAGCCAGAGGACTCCCAGACAAAAAAGAAAAAAGTATGTTGATTAAATATTTTCC
A_21_P0009149	0.996	0.055082	1.96267	-4.4	0.574		A_21_P0009149	BX647864	CCCTCCACAGAGATATCAATTTGCATAAGAGGAGAAAATAAATTCATTTAAACCCCATTC
A_21_P0002578	0.996	0.055086	1.96263	-4.4	0.532		linc|TCONS_00004715		TGTGCTTGCTTCAATCAAGACTTATTTTCAGTATCATGGCCAACAAAAGCATTAAACGAG
A_33_P3236833	0.996	0.055103	1.96249	-4.4	0.635		A_33_P3236833	NM_005288	GATATGATACGCCCATGATGTTATTAGAAGTAAATGAGTTTCAGAGTTTTTACCTGGACT
A_33_P3414027	0.996	0.055152	1.96208	-4.4	0.549		A_33_P3414027	NR_015416	TCCTGATTTTTGACTTGACTTCTCATCACCTGGAAGTGAATAAAGCAGTAGACTTCTCTA
A_33_P3229215	0.996	0.055184	1.96181	-4.4	0.398		A_33_P3229215	NR_024126	TAAAGATGACTTGCAGACAAATGTAGAGATCATCCCAGGGGAAAGTGCCCCAAGAAAGGA
A_21_P0006761	0.996	0.0552	1.96168	-4.4	0.51		A_21_P0006761	CR603327	CTAACTAAGTAGGAACCTTGAAGAATCATGTTCTTCCTAGGAATTACAAATCCCCCGATT
A_21_P0012188	0.996	0.055275	1.96105	-4.4	0.531		A_21_P0012188	XR_112192	TATTTGCAAAGTTCTAAGAAAGCTGCAATCACTTGCTGTTGCCGGAAACTGCCTTGTGGC
A_33_P3736235	0.996	0.05533	1.96059	-4.4	0.441		A_33_P3736235	BF316573	TTCTTGTCCGGCTGTGTTGTAAGAAACGACGACAGGGCTGCGCACGTCTGACGGCTATAC
A_32_P57160	0.996	0.055337	1.96054	-4.4	0.459		A_32_P57160	NR_026803	CAGAGGCTGTCGTTACTGCTGCACTTGGCTGTTTTTCTTTGGATAATTATTGCAATCAAT
A_23_P378690	0.996	0.055339	1.96052	-4.4	0.692		A_23_P378690	NM_001008495	GCAGAGAAAAGGAGAGTTTTACATAGACCCCAGGAAAAACAGTACTAACCTGGTTGATGG
A_33_P3234746	0.996	0.055339	1.96051	-4.4	0.443		A_33_P3234746		CAGGCTGTGGAAAATTTGAGCTACAAATTAGCAAGAGTTTACTCTTCACATGAATGTTGT
A_21_P0006305	0.996	0.055346	1.96046	-4.4	0.583		linc|TCONS_00016450		AAGTCTGATAACCTGTGGAATCCTGTTGCCTCTTAACAGGATGCTAAGAGTGGCACATTC
A_23_P123308	0.996	0.055348	1.96044	-4.4	0.373		A_23_P123308	NM_031271	CCTAAAATGTGACAAGAGAATTGGTTTGGCTGAATCACAACAAATAACTAGCAAAGCTTC
A_23_P123172	0.996	0.055367	-1.96028	-4.4	-0.378		A_23_P123172	NR_002157	CAGCCTCAGTTGTCACGTGGACTCTTGATGCCCAATTATTGCCTCAATCCAGAAAAGTTT
A_23_P126363	0.996	0.055376	1.96021	-4.4	0.507		A_23_P126363	NM_021794	CTGGACAGGAAGAATCTGAAGCAAAAACTGGACAGGAAGAATCTAAAGCAAAAACTGGAC
A_33_P3224844	0.996	0.055376	1.96021	-4.4	0.464		A_33_P3224844	NR_015362	CATAGCCACCGAAGAACACTCACTTATTTAAGCAAACTCTGTTTTTAGAATTGAAGATGA
A_21_P0013917	0.996	0.05545	1.95959	-4.4	0.446		A_21_P0013917	XM_001716541	TTTTAAAACTTGACTCTCGAATGTGTTAGAAGCTTCTCTGTGGTATTAAAGTGCTGAAGC
A_33_P3212037	0.996	0.055477	1.95937	-4.4	0.397		A_33_P3212037	AB012143	CATTTTCAGTGTACTTTTCCTGGATGTTCTCTTATCTAGAATCCATCAAAACCTTGCTAA
A_21_P0008795	0.996	0.055505	1.95913	-4.4	0.571		A_21_P0008795	BC043294	AACCTTGGATCTCGAACGTACCTAAAAAGCAGCTTAAAGTCCTTGGAGCAAACAGTACAG
A_33_P3248405	0.996	0.055511	1.95908	-4.4	0.487		A_33_P3248405	BC108702	GGAACGGGTTGTAGTGATTCCAGCCTAAAGAAAGAATTGTGTCTGAAACATCAAAATTAA
A_21_P0012716	0.996	0.055523	1.95898	-4.4	0.562		A_21_P0012716	CR607430	CATGCTTATTGCCATGATGATAAATCTGCATGAGTATAAAAGGAATTGAGGACATGTACG
A_21_P0000788	0.996	0.05554	1.95884	-4.4	0.379		A_21_P0000788	NR_038402	CTCTGCCACCTGGACTGTGCGCAGACATTTCATTGATTTTGTTTAATAAACATTTTCTGG
A_23_P161507	0.996	0.055541	1.95884	-4.4	0.436		A_23_P161507	NM_004923	ACATAACTAGCTTGTGGAAACCAGCAGGTAAAATGAATTCTTAAGTTGACGCTTTTGGTT
A_21_P0003275	0.996	0.055554	1.95873	-4.4	0.319		tc|THC2523097|linc|TCONS_00007073		TAAAAATTATTACGGTGAACAGTCTTGTTCCAGTGGTTCATCGGTGACTTCTGTGGCTTC
A_19_P00320723	0.996	0.055637	1.95804	-4.4	0.5		A_19_P00320723	NR_040059	ATATGAAGAGTGAGAACTGTCTACATCTAAGTCTTCTTTGAGAACAATACCAGCTGAGCG
A_23_P125588	0.996	0.055652	1.95791	-4.4	0.511		A_23_P125588	NM_022144	GGAGATTTGTGATAACGTGACCATGTATTGGATCAATCCCACTCTAATATCAGTTTCTGA
A_33_P3359846	0.996	0.055671	1.95776	-4.4	0.409		A_33_P3359846		CTTTCTGCCTCTATGAATTTGCCTATTCTGGACAGTTGATATAAAAGGAATCACATGGTC
A_24_P203328	0.996	0.055692	1.95758	-4.4	0.609		A_24_P203328	NR_002223	TGGATCCAATGGCTTATGGCTTCCCTGATGACTGAGAGGTTGAGAAGTTCTCACATGTTA
A_21_P0010467	0.996	0.055721	-1.95735	-4.4	-0.491		linc|TCONS_00029835		TATGAATAAAATAGCATTCGCGGCAGAGTGATCTCCTTGGATCTCCTGAGTGGCCCATTT
A_23_P255672	0.996	0.055774	-1.9569	-4.4	-0.554		A_23_P255672	NM_032432	AACTGGAAACCCCCATTTCTCATTAGTGCAATGTCATATCTGATCCCAGGAAGCCTGGAA
A_21_P0011745	0.996	0.055791	1.95676	-4.4	0.262		A_21_P0011745	NR_038279	GCGCTGATGTAGTTTCCTGACCTCTGACCCGTATTGTCTCCAGATTAAAGGTACGACATT
[truncated: 48,740 more rows]

## Sheet: annotation of probes
GB_ACC	GENE_SYMBOL		GB-acc	gene symbol
NM_015987	HEBP1
NM_080671	KCNE4		NR_033829	MIR4500HG
NM_178466	BPIFA3			#N/A
AK128005	LOC100129869		NM_000641	IL11
XM_001133269	IRG1		BC065757	XLOC_008805
NR_024244	SNAR-G2			#N/A
NR_038269	LOC100506844		NM_006551	SCGB1D2
NM_016951	CKLF		AJ488202	XLOC_009813
NM_002413	MGST2		NM_000962	PTGS1
NM_001162407	CLK1		NM_003064	SLPI
NM_022375	OCLM		NR_026771	DKFZP434L187
NR_026941	CASC2		NM_002084	GPX3
NR_026646	PWRN1			#N/A
NM_001170704	MBNL3		NM_002546	TNFRSF11B
NM_016230	CYB5R4		NM_012329	MMD
NM_014620	HOXC4		NM_005564	LCN2
NM_016282	AK3		NM_017565	FAM20A
				#N/A
NM_032228	FAR1			#N/A
	XLOC_l2_013153		NM_024893	SYNDIG1
XR_110904	LOC100129203		NM_004751	GCNT3
AB074280	MAPK8		NM_153767	KCNJ1
NM_001195753	THAP3		NM_000962	PTGS1
	XLOC_005939		NM_024730	RERGL
NM_030969	TMEM14B		AK310215	ACTG2
	XLOC_005179		AK123815	XLOC_l2_008273
NM_194449	PHLPP1		NM_006528	TFPI2
NM_006121	KRT1		NM_020439	CAMK1G
NM_002999	SDC4		NM_000371	TTR
BC037833	XLOC_l2_015038		NM_001040058	SPP1
				#N/A
DQ059386			NM_014905	GLS
AL359570	DKFZp547G183		AK126075	FLJ44087
			NM_000338	SLC12A1
AK091675	LOC286087		NM_181755	HSD11B1
NR_024420	LOC389634		NM_000338	SLC12A1
NM_001127320	UBAP2L		AF088011	XLOC_l2_010724
NM_004295	TRAF4		NM_170741	KCNJ16
NM_001166137	FAM75C2		NM_007163	SLC14A2
NM_002108	HAL		NM_032229	SLITRK6
NM_000147	FUCA1			#N/A
NM_002001	FCER1A		NM_018406	MUC4
	XLOC_001975		NM_001628	AKR1B1
NM_005871	SMNDC1		NM_032211	LOXL4
XR_108496	LOC100507291		NM_018891	LAMC2
AK130111			NM_001161429	RANBP3L
NM_198963	DHX57		NM_001002236	SERPINA1
NM_174937	TCERG1L		BX088986	XLOC_007121
	XLOC_010597			#N/A
NM_000430	PAFAH1B1		NM_012152	LPAR3
	Q3AHP4		NM_002423	MMP7
NM_005952	MT1X			#N/A
NM_001242480	LOC389831		BG287431	XLOC_l2_013295
NM_001242313	TMEM191B		NM_001935	DPP4
NM_001145080	C17orf104
NM_007282	RNF13
NM_007166	PICALM
NR_002777	TRIM78P
NM_006751	SSFA2
NM_018602	DNAJA4
NM_014977	ACIN1
NM_002742	PRKD1
NM_033141	MAP3K9
NM_003104	SORD
	XLOC_001602
NM_206998	SCGB1D4
XR_132472	LOC100287813
NM_012279	ZNF346
	XLOC_000934
NM_203487	PCDH9
	XLOC_014042
NM_014845	FIG4
NM_145914	ZSCAN21
NM_000619	IFNG
NM_145071	CISH
NM_001008271	SCXA
NM_006322	TUBGCP3
NM_000043	FAS
	XLOC_006644
NM_004093	EFNB2
NM_030622	CYP2S1
NM_001017963	HSP90AA1
	XLOC_001128
NM_000039	APOA1
NM_201274	MPRIP
NM_170672	RASGRP3
NM_001031698	PRPF40B
NR_002815	TPTE2P6
NM_004098	EMX2
S73129
	XLOC_005512
NM_024623	OGFOD2
NM_152358	IZUMO2
	XLOC_004428
AK127601
NM_005343	HRAS
	XLOC_l2_008731
	XLOC_009428
XR_112616	LOC389199
NR_040012	SPAG5-AS1
NM_001193460	MSRB3
NM_001081550	THOC2
BI828657	XLOC_008342
	XLOC_005586
NR_029376	LOC100294362
	XLOC_006364
XR_108376	LOC100507013
AK090412
NR_033873	FLJ30838
NM_001204890	ISY1-RAB43
BC020881	TLN1
NM_002439	MSH3
NM_022789	IL25
AV684728	XLOC_002880
NR_026938	LOC221442
NM_080870	DPCR1
NR_015431	FLJ43663
NR_039981	LOC100216546
NM_002023	FMOD
NR_003267	GGT3P
	XLOC_009383
NR_015374	LOC401463
NR_033894	LOC286114
NM_033066	MPP4
XR_112173
XR_108274	LOC645321
NM_024751	GSTCD
NM_014060	MCTS1
AK130860	XLOC_001398
NM_015701	ERLEC1
	XLOC_004562
NM_018455	CENPN
NM_031271	TEX15
	XLOC_002878
NM_175875	SIX5
NM_001167674	CADM2
NM_006936	SUMO3
NM_203301	FBXO33
	XLOC_010200
	XLOC_001637
NM_003368	USP1
NM_021130	PPIA
NM_006310	NPEPPS
NM_032731	TXNDC17
NM_001013630	AADACL4
NM_001109662	C12orf51
NM_001040168	LFNG
	XLOC_002996
S55735
	XLOC_006949
	XLOC_003521
NM_018089	ANKZF1
	XLOC_l2_002204
NM_145731	SYNGR1
	XLOC_010503
NM_001332	CTNND2
AK057187	XLOC_002049
NM_001145638	GPSM1
	XLOC_002968
NM_006887	ZFP36L2
NR_003016	SNORA26
BC037892	XLOC_l2_004944
NM_001033088	NGRN
NM_012197	RABGAP1
NM_052965	TSEN15
NM_001012985	C1orf31
NM_023945	MS4A5
NM_152734	C6orf89
AL096745	TBCD
NM_152565	ATP6V0D2
NM_002253	KDR
NM_178136	POLDIP3
NM_005692	ABCF2
NM_005518	HMGCS2
	XLOC_l2_013442
NR_034096	FONG
	XLOC_004405
NM_032591	SLC9A7
NR_033985	FLJ26245
XR_108612	LOC100506867
NM_007152	ZNF195
	XLOC_005991
NM_052916	RNF157
XR_109987	LOC100506235
NM_015921	CUTA
NM_016441	CRIM1
BC038792	XLOC_011080
XM_003119593	LOC100134285
CA312531	XLOC_004988
NM_002537	OAZ2
NR_000029	RPL23AP7
NM_138567	SYT8
AL832088	MMP2
NM_015610	WIPI2
AK127572	XLOC_l2_009273
XM_003119158	CHRM3
	XLOC_014183
NM_001031847	CPT1A
	GNASAS
NM_001042416	ZNF596
NM_019099	C1orf183
NM_001005196	OR8B4
NM_138459	NUS1
NM_001135	ACAN
AL162052	XLOC_l2_013648
NM_194255	SLC19A1
	OTOG
	XLOC_l2_014565
NM_004616	TSPAN8
	XLOC_010491
AK130576	ARHGAP24
BG185028	XLOC_013528
	XLOC_001281
AA496136	XLOC_011421
AK128106	SPATA21
NM_003760	EIF4G3
NM_182964	NAV2
NM_021177	LSM2
NM_012323	MAFF
NM_015131	WDR43
NM_003685	KHSRP
NM_080599	UPF2
NM_139207	NAP1L1
AB073660	XKR6
	XLOC_007543
	XLOC_009365
XR_109374	XLOC_012139
	XLOC_014105
NM_206996	SPAG17
NM_022756	MEAF6
	XLOC_l2_005871
	XLOC_012116
	XLOC_l2_009172
NR_026979	LOC145837
NM_002726	PREP
NM_002661	PLCG2
NR_038988	LOC100287765
CR749405
NM_000575	IL1A
NM_198181	GOLGA6L9
NM_022304	HRH2
AL713753
NM_005375	MYB
NR_003238	H2BFXP
	XLOC_l2_010936
NM_031500	PCDHA4
NM_152531	XXYLT1
NM_021982	SEC24A
NM_001199233	LOC100505478
NM_016098	BRP44L
NM_020116	FSTL5
NM_006466	POLR3F
NM_032504	UNC80
NM_007044	KATNA1
XR_132715	LOC729032
NM_024617	ZCCHC6
NM_001042440	CAST
NM_014846	KIAA0196
AK131476	LRRIQ3
NM_018946	NANS
NM_214711	C4orf40
NM_015852	ZNF117
NM_181876	PPP2R2C
NR_033690	C1orf213
NM_022065	THADA
NM_001144967	NEDD4L
	XLOC_003840
NM_001478	B4GALNT1
	HLA-DPB1
NM_001723	DST
NM_014415	ZBTB11
AK124624	XLOC_l2_009886
NM_080829	FAM65C
NM_022566	MESDC1
	XLOC_010399
NM_024533	CHST5
AI792523	SNORA26
NM_017785	CCDC99
NM_003009	SEPW1
NM_145206	VTI1A
NM_000271	NPC1
NM_004106	FCER1G
DA067175
NM_007355	HSP90AB1
NM_001040179	MCHR2
DB054543	XLOC_004674
NM_031413	CECR2
NM_017864	INTS8
NM_001018055	BRCC3
NM_001133	AFM
NM_001103184	FMN1
NR_026803	FAM74A1
NM_016233	PADI3
NM_152493	ZNF362
NM_153218	LACC1
	XLOC_001517
NM_030806	C1orf21
NR_044991	LINC00229
NM_213674	TPM2
NM_003657	BCAS1
	XLOC_l2_004706
NM_001190478	MTRNR2L5
NM_002880	RAF1
BC032407	XLOC_l2_008321
	Q7Z2X8
NM_007198	PROSC
	XLOC_l2_015673
NM_001048210	CLCC1
	XLOC_011686
AK126102	XLOC_003406
NM_000181	GUSB
NM_000559	HBG1
NM_001025595	ARFIP1
	XLOC_l2_013427
NM_000625	NOS2
	XLOC_002773
XR_132670	LOC100652730
BC017037	ICMT
	XLOC_004636
	XLOC_008061
	XLOC_010517
	XLOC_004875
NM_021639	GPBP1L1
NM_032718	MFSD9
NM_015442	CNOT10
NR_003709	SNORA11B
NM_000618	IGF1
AA429672	XLOC_000982
DB226000
NM_019844	SLCO1B3
	XLOC_005763
	XLOC_008963
NM_152745	NXPH1
NM_207103	C17orf87
NM_006431	CCT2
NM_000572	IL10
NM_004874	BAG4
NM_030952	NUAK2
NM_016084	RASD1
NM_018340	CPPED1
	XLOC_l2_009762
	XLOC_002593
NM_002816	PSMD12
NR_026834	LOC152024
	XLOC_003130
	XLOC_005784
NM_178454	DRAM2
NR_024492	FLJ42627
DA853107	XLOC_l2_011891
	XLOC_005567
NM_005012	ROR1
NM_006883	SHOX
BM930849	XLOC_l2_000159
NM_001344	DAD1
NM_001128853	SRRT
NM_002333	LRP3
NM_003886	AKAP4
NR_003242	PFN1P2
	XLOC_l2_001945
NM_080872	UNC5D
BX118328
NM_018698	NXT2
NM_003483	HMGA2
AK000993	XLOC_l2_013931
BX101262	XLOC_003736
NR_033879	LOC348761
AK129966	CNOT2
DB089380	XLOC_014215
AK097619	ANO1
NM_030958	SLCO5A1
NM_198946	LCN6
NM_018063	HELLS
	XLOC_009826
AJ278615	SLITRK2
	XLOC_009303
NM_173216	ST6GAL1
NM_001190470	MTRNR2L2
NM_138812	DYDC1
XM_001719844	LOC652586
NM_144703	LSM14B
XR_108424	LOC100507380
NM_002252	KCNS3
AK127155
NM_004313	ARRB2
NR_027001	LOC388152
	XLOC_l2_002423
NM_024524	ATP13A3
BC054892	DYNLRB2
BC040150	P06788
NM_138395	MARS2
NM_001099733	ADCYAP1
L78790	ITGB2
	XLOC_003211
AK095730
NM_016155	MMP17
NM_004132	HABP2
	XLOC_003093
NM_005345	HSPA1A
AK126997	LOC100130430
BC040593	LOC340340
NM_002799	PSMB7
NM_004752	GCM2
	XLOC_012457
NM_001077351	RBM23
NM_153320	SLC22A7
NM_001862	COX5B
NM_006824	EBNA1BP2
NM_002982	CCL2
NM_000375	UROS
	XLOC_000625
	XLOC_007281
	XLOC_011510
	XLOC_007819
AK125770	XLOC_009948
NM_016308	CMPK1
BC021693
NM_016639	TNFRSF12A
	XLOC_l2_000727
NM_001032293	ZNF207
NM_000918	P4HB
AK125754	IGFL2
NM_020195	SDR39U1
NM_003404	YWHAB
NM_005924	MEOX2
AK127520	SCLY
	Q7VLF4
	XLOC_000545
AF036272	SH3GL3
NM_016227	C1orf9
NR_036753	ZNF847P
NM_018466	ALG13
	XLOC_001641
NM_021064	HIST1H2AG
BX331476	XLOC_008221
NM_017413	APLN
XR_109037	LOC100507109
NM_030810	TXNDC5
	XLOC_l2_014077
NM_000791	DHFR
NM_145212	MRPL30
AK122833	TBC1D3
NM_014656	KIAA0040
NM_000015	NAT2
NR_024582	JPX
NM_004231	ATP6V1F
AK024280	SYT12
BC034301	ADAM29
	XLOC_000055
	XLOC_008989
NM_152219	GJD3
NM_006937	SUMO2
NM_000527	LDLR
XR_132706	LOC100507630
AK024188
	XLOC_012625
NM_003874	CD84
AK001650	MOB1A
	XLOC_l2_015578
NM_002945	RPA1
NM_172200	IL15RA
NR_003367	PVT1
NM_005646	TARBP1
	XLOC_010135
AF086303	XLOC_l2_012605
NM_014652	IPO13
	XLOC_011789
NM_024809	TCTN2
NM_006419	CXCL13
NM_145052	UPRT
	Q59GX9
	XLOC_010996
BC033992	XLOC_001947
NM_001145020	C6orf52
BC039514	XLOC_l2_002729
XM_003118689	LOC400499
NM_001243729	C3orf55
NM_153708	RTP1
NM_006987	RPH3AL
NM_018337	ZNF444
AK058136	1/2-SBSRNA4
NR_024496	LOC442421
NM_015886	PI15
NM_203451	SERTM1
NM_001226	CASP6
NM_207308	NUP210L
NM_001098623	OBSCN
NM_000927	ABCB1
NM_147128	ZNRF2
AK001815	ZC3H13
NM_153186	KANK1
NR_034024	LINC00347
NM_004901	ENTPD4
NR_002710	ALOX12P2
NM_001634	AMD1
NM_006367	CAP1
NM_173084	TRIM59
NM_002828	PTPN2
NM_001005353	AK4
NM_012079	DGAT1
NM_001537	HSBP1
DB068425	XLOC_008745
	XLOC_005110
BU852234	XLOC_002612
NM_178509	STXBP4
NM_007108	TCEB2
NM_001494	GDI2
NM_178150	FBXO18
DB092709	XLOC_002217
NM_024816	RABEP2
NM_015315	LARP1
NM_052956	ACSM1
NM_182633	ZNF713
NM_198989	DLEU7
NM_018164	C12orf11
NM_001193621	LOC390940
NM_001164446	C6orf132
NM_152449	LYSMD4
XR_110323	LOC100507498
AK292330	WDR74
	XLOC_004023
NM_015278	SASH1
NM_001194986	LOC388630
NM_000174	GP9
NM_025222	WDR82
	XLOC_007835
NM_005966	NAB1
NR_024399	MGC23284
NM_000962	PTGS1
NM_021197	WFDC1
NM_003049	SLC10A1
BC017346	TRIM36
NM_007331	WHSC1
	XLOC_l2_000267
NM_002809	PSMD3
	XLOC_002796
NM_002717	PPP2R2A
	XLOC_001992
BC043580	XLOC_l2_009180
NM_006939	SOS2
	XLOC_011545
NM_001145261	NCOA4
NM_002649	PIK3CG
	XLOC_007438
	XLOC_005433
	ZNF331
	XLOC_004426
NM_002262	KLRD1
NM_001166006	EPB41
	XLOC_011515
NM_003283	TNNT1
BC039402	TMEM221
BC043541	LOC339539
NM_015411	SUMF2
NM_178040	ERC1
AJ535838	FUT10
NM_004096	EIF4EBP2
	XLOC_009100
NM_001001938	C9orf47
NM_032735	BEST3
NM_005164	ABCD2
NM_001005476	PKP4
XM_001725877
	XLOC_003679
BC006530
NM_016038	SBDS
BX111285	XLOC_000035
NM_001099670	C8orf59
	XLOC_002731
	XLOC_012317
NR_033407	CTSL1P2
NM_003519	HIST1H2BL
NR_040039	LOC157273
NM_018700	TRIM36
NM_005119	THRAP3
NM_001079673	FNDC3A
NM_001773	CD34
AK123308
DA292495
BC015129	XLOC_007205
NM_003810	TNFSF10
NM_001891	CSN2
NM_198944	OR7C1
NM_006099	PIAS3
BX538202	XLOC_l2_007543
NM_006781	C6orf10
AK127869	LOXHD1
NR_026575	GK3P
	XLOC_003016
NM_001242837	AP2A2
NM_001206670	PLA2G4E
NM_012393	PFAS
NM_013377	PDZRN4
NM_025238	BTBD1
NR_003296	SNORD115-4
NM_004056	CA8
	XLOC_000893
	XLOC_l2_015716
AK097925	FLJ40606
	XLOC_002730
AY660579	XLOC_008111
XR_110237	LOC283588
	XLOC_l2_008841
NM_018698	NXT2
NM_148920	PIGQ
XM_003403479	LOC100652741
AK023156
NM_000299	PKP1
AA928102	XLOC_008625
NM_024320	PRR15L
NM_001013628	DCAF12L2
NM_004565	PEX14
BC018140	RPS21
NM_016023	OTUD6B
	XLOC_006905
NM_144962	PEBP4
BC046381	LOC439950
	XLOC_012667
NM_001243539	IL15RA
NR_002229	RPL23AP32
NR_015361	LOC440896
NM_004082	DCTN1
DB014480	XLOC_006166
NM_078629	MSL3
NM_001040118	ARAP1
AB385295
NM_005532	IFI27
NM_025134	CHD9
NM_001170633	C12orf56
	XLOC_004135
NM_002882	RANBP1
NM_020722	KIAA1211
NM_198839	ACACA
NM_018992	KCTD5
NM_002538	OCLN
NM_018384	GIMAP5
NM_144642	SYNPR
XR_109159	LOC100129119
NM_032221	CHD6
NM_001008229	MOG
AK127393	FLJ45482
NM_001001821	OR2T34
NM_014888	FAM3C
NM_003826	NAPG
BC011001	GLB1L3
	XLOC_l2_001421
NM_001977	ENPEP
NM_001017964	YDJC
	XLOC_005919
NM_001190766	FLJ23152
NR_024559	LOC100128977
	XLOC_l2_008450
NM_001172415	BAG1
	XLOC_003911
NM_017707	ASAP3
NM_144966	FREM1
NM_000698	ALOX5
XM_001130287	LOC729454
	XLOC_006689
NM_005140	CNGA2
XR_108704	KU-MEL-3
NM_001199054	C16orf5
NR_033834	FLJ31485
	XLOC_008116
NM_018223	CHFR
	XLOC_011006
NM_001320	CSNK2B
NM_201591	GPM6A
	ZIC3
	XLOC_007971
	XLOC_008151
NM_003779	B4GALT3
	XLOC_l2_009301
XR_108646	LOC100505697
NM_016544	DNAJC27
DA935136	XLOC_006048
NR_027053	LOC646214
NR_038289	LOC100507086
NM_024319	C1orf35
NR_002730	BRD7P3
NR_003297	SNORD115-5
NM_020312	COQ9
NM_019090	KIAA1383
NM_153356	TBC1D21
	XLOC_l2_005517
NM_001085375	C1orf226
	XLOC_006790
NM_019071	ING3
NM_001414	EIF2B1
	XLOC_l2_000696
NM_198458	ZNF497
NM_015653	RIBC2
BC033940	XLOC_012596
	XLOC_l2_001640
NR_026899	LOC146880
NM_015621	CCDC69
	XLOC_002078
NM_001010912	C10orf120
NM_080861	SPSB3
NM_000586	IL2
BX379759	LOC100507055
NM_017443	POLE3
	XLOC_002402
	XLOC_003349
NM_002079	GOT1
NM_001080533	UNC119B
NM_016509	CLEC1B
NR_003704	SNORA84
	XLOC_010293
XM_003403438	LOC100652766
BC035370	XLOC_l2_000941
BC131584	XLOC_003428
NM_021163	RBAK
NM_012449	STEAP1
NM_018328	MBD5
NM_001199973	RPL36A-HNRNPH2
	XLOC_005466
	XLOC_006625
	XLOC_013942
NM_175736	FMNL3
NM_003846	PEX11B
NM_003370	VASP
	XLOC_003677
NM_001134408	GRIN2A
NM_022734	METTL17
NM_016042	EXOSC3
NM_013254	TBK1
	XLOC_000022
NM_004235	KLF4
NM_007350	PHLDA1
NM_020536	CSRP2BP
NM_018013	SOBP
NM_001242901	LOC100131094
NM_001817	CEACAM4
	XLOC_008770
NM_004622	TSN
BU567955	XLOC_000869
NR_027390	POLR2M
DW419002	RNU4ATAC
NR_002579	SNORD74
NM_000817	GAD1
NM_020436	SALL4
BC031234	XLOC_000473
NM_002658	PLAU
AB306184
NM_005555	KRT6B
NM_145020	CCDC11
	XLOC_013743
NM_001418	EIF4G2
NR_027002	LOC388692
NM_001701	BAAT
NM_001770	CD19
NM_001040185	ZNF765
BX108687	XLOC_000293
NM_005477	HCN4
NR_024403	LOC730101
NR_037167	LOC730102
	XLOC_l2_013427
NM_002806	PSMC6
NM_021023	CFHR3
NM_001190468	GDNF
NR_038903	LOC100506233
NM_032846	RAB2B
NM_018103	LRRC8D
NM_006638	RPP40
NM_001067	TOP2A
NR_003268	CTAGE10P
	XLOC_008833
NM_001135650	EEF1E1
NM_024838	THNSL1
	XLOC_l2_005997
NM_002574	PRDX1
NM_033051	SLC46A2
NM_144653	NACC2
NM_001008237	TTC32
AK123495	LOC389831
NM_015935	METTL13
NR_026905	C17orf69
NR_033876	LINC00511
NM_001080431	SLC45A4
XR_110155	LOC100505853
NM_002069	GNAI1
DA938875
NM_000029	AGT
NR_022009	PAR1
BC035867	XLOC_l2_009469
NM_003001	SDHC
NM_001039362	ATP6V1C2
NM_130806	RXFP2
NM_004716	PCSK7
NM_001080837	SEBOX
XR_109439	LOC100507520
XR_109258	LOC100129781
NM_001167986	INCA1
NM_030760	S1PR5
NM_052863	SCGB3A1
NM_198253	TERT
XR_109396	LOC100506325
NM_003405	YWHAH
NM_004161	RAB1A
XR_108946	LOC100289137
NM_001164436	TMEM212
NM_001135654	PABPC4
NM_019100	DMAP1
NM_018357	LARP6
	XLOC_012095
NM_152758	YTHDF3
NM_020771	HACE1
XR_132617	LOC100652974
NM_006464	TGOLN2
NM_005154	USP8
NM_024604	RPAP3
NM_000135	FANCA
NM_152616	TRIM42
	XLOC_l2_007595
NM_020211	RGMA
	XLOC_003480
	XLOC_008573
NM_017546	C2orf29
NM_007314	ABL2
NM_032970	SEC22C
BG184196	XLOC_014001
	XLOC_008561
XR_132734	XLOC_l2_003897
NM_002374	MAP2
NM_006461	SPAG5
NM_002546	TNFRSF11B
XM_003403552
NM_201433	GAS7
NM_021975	RELA
NM_012298	CAND2
NM_021871	FGA
NM_001008529	MXRA7
	XLOC_005405
	XLOC_003431
AK022724	GFM1
	XLOC_000974
NM_032181	FAM176A
BC040855	XLOC_010962
NR_003081	GSTTP1
NM_177423	PPFIA1
NM_006863	LILRA1
NM_178134	CYP4Z1
NM_013402	FADS1
	XLOC_003305
NM_001082968	TOM1L2
	XLOC_006935
BC030750	XLOC_l2_001011
	XLOC_l2_011415
NM_003337	UBE2B
NM_017681	NUP62CL
NM_002715	PPP2CA
NM_000062	SERPING1
	XLOC_012408
	XLOC_011403
DQ983818	C1orf81
NM_006648	WNK2
NM_000576	IL1B
NM_017433	MYO3A
NM_024420	PLA2G4A
	PHF20L1
NM_001142966	GREB1L
NM_001025	RPS23
NM_004072	CMKLR1
AK293727	KCNQ2
NM_001008404	C14orf180
NM_003425	ZNF45
	XLOC_002577
NM_030966	KRTAP1-3
	XLOC_009911
	XLOC_011170
NM_000123	ERCC5
AB051491	KIAA1704
	XLOC_014072
NM_145027	KIF6
NM_181786	HKR1
NR_026836	LOC283392
AK097193	XLOC_000856
AA974578	XLOC_l2_015177
NM_001037671	C12orf74
NM_018847	KLHL9
NM_014660	PHF14
NM_000420	KEL
NR_024159	DGCR9
NR_015441	LOC652276
AL136621	ZMYM2
NM_001080432	FTO
	XLOC_001365
	XLOC_007462
NM_001786	CDK1
NM_139280	ORMDL3
	XLOC_l2_003626
BM352801	XLOC_005633
NM_033267	IRX2
NM_001073	UGT2B11
NM_001511	CXCL1
NM_198527	HDDC3
AA961268	XLOC_003165
NM_002712	PPP1R7
NM_030752	TCP1
NR_003088	ABCC13
NR_023921	C14orf167
CR606030
BM563292	OR7E19P
	XLOC_l2_002651
NM_001001555	GRB10
NM_175732	PTPMT1
NR_037642	LOC100527964
XR_109874	LOC100287506
NM_014272	ADAMTS7
NM_080546	SLC44A1
NM_001136273	ZFP92
NM_014800	ELMO1
	XLOC_002063
NM_181661	VPS13B
	SHMT1
NM_003873	NRP1
	XLOC_l2_007783
NM_001079559	HNRNPUL2
	XLOC_007676
NM_021624	HRH4
AL109688	XLOC_011548
	XLOC_010707
NM_003545	HIST1H4E
NM_005264	GFRA1
NM_015268	DNAJC13
NM_004126	GNG11
NM_144635	FAM131A
NM_024589	ROGDI
NM_001013838	RLTPR
NM_022371	TOR3A
NM_021097	SLC8A1
NM_004557	NOTCH4
NM_002113	CFHR1
NM_181795	PKIB
NM_004420	DUSP8
	XLOC_005473
AK090853	FLJ33534
NM_001100917	TSPAN19
	XLOC_l2_014697
	XLOC_013489
NM_130901	OTUD7A
DA311603	XLOC_003512
NM_001193281	MID1
NR_026774	LINC00239
XM_003403421	LOC100132731
	XLOC_009112
NM_024083	ASPSCR1
NM_020123	TM9SF3
NM_020209	SHD
NM_004857	AKAP5
XR_132889
NM_001205119	ATG13
	XLOC_008730
NR_038927	LOC100506660
NM_001605	AARS
NM_007147	ZNF175
NM_001007248	ZNF599
NM_080751	TMC2
NM_006704	SUGT1
NR_033989	NAV2-AS4
DA046613	XLOC_l2_007359
NM_006842	SF3B2
AK023515	XLOC_l2_008343
NM_033211	C5orf30
NM_013374	PDCD6IP
NM_130839	UBE3A
NR_028308	LOC100302650
NM_004366	CLCN2
NR_040098	LOC100506393
NM_001004740	OR5M1
	XLOC_006844
NM_004354	CCNG2
NM_000835	GRIN2C
NM_021209	NLRC4
NM_001193329	C9orf3
NM_015589	SAMD4A
	XLOC_000036
NM_198321	GALNT10
	Q81CU5
NM_197975	BTNL3
NM_033418	METTL18
NM_003034	ST8SIA1
AK055877	LOC100506328
NM_025147	COQ10B
NM_001123225	SYCE3
NM_006044	HDAC6
NM_001005285	OR2AT4
NM_002289	LALBA
NM_032785	AGBL4
AL833160	LOC286058
NM_001045	SLC6A4
	XLOC_013776
NR_034083	LOC100130894
NM_001134673	NFIA
NM_001040033	CD53
NM_080599	UPF2
BC036534	PRODH
BC094703	MGC11082
NM_001778	CD48
XR_110088	LOC389607
	XLOC_010696
NM_022842	CDCP1
NM_206919	ARL9
NM_001114132	NBEAL1
NM_033114	ZCRB1
NR_040027	LOC284408
	XLOC_002433
NM_152434	CWF19L2
NR_026906	C17orf69
NM_001424	EMP2
NM_001079526	IKZF2
NM_207163	LMOD2
NR_001450	RFPL3-AS1
	XLOC_010439
NR_003022	SNORA59B
BC036850	XLOC_007438
NM_018487	TMEM176A
NM_016323	HERC5
NM_016022	APH1A
NM_018452	C6orf35
	LOC728763
NM_000368	TSC1
AK123450	LOC645195
NM_144720	JAKMIP1
NM_006589	FAM189B
BX111564	XLOC_012631
	XLOC_l2_015172
NM_003632	CNTNAP1
NM_001077238	SPPL2B
NM_001369	DNAH5
NM_080678	UBE2F
NM_001001938	C9orf47
NM_018042	SLFN12
NR_003132	HSP90AB2P
NM_007374	SIX6
NR_037969	LOC100506462
	XLOC_003809
NR_038223	ZNF503-AS1
NM_001037808	EIF3C
NM_002489	NDUFA4
NM_001077358	PDE11A
NM_203390	RBM12B
NM_000940	PON3
	XLOC_l2_005503
NM_020396	BCL2L10
NM_001114748	C1orf70
NM_005110	GFPT2
	XLOC_011592
NM_001040694	INCENP
NM_001558	IL10RA
XR_108453	LOC728208
	XLOC_009451
NM_003295	TPT1
NM_006402	HBXIP
	MUSK
NM_024525	TTC13
NM_001178106	ZNF185
NM_001146221	MANSC4
BF668450	XLOC_006567
NM_001244438	ARG1
XM_003118751	KRTAP9-6
	SLIT3
BX116929	XLOC_013541
NM_032679	ZNF577
BC041419	XLOC_004201
	XLOC_008225
BC033823	DNAJC3
NM_030763	HMGN5
NM_000059	BRCA2
NM_020746	MAVS
	XLOC_001197
NM_152654	DAND5
NM_174912	FAAH2
NR_026891	FLJ10038
	XLOC_010284
NM_017844	ANKMY1
NM_001798	CDK2
AK058053
NM_001205252	RNF223
NM_001012754	NHLRC3
NM_000543	SMPD1
BC041468	LOC339988
	XLOC_007189
NR_003130	HSP90B3P
BX648417	EFCAB4B
AK091791
NR_036494	LOC643201
NM_176889	TAS2R20
NM_001033046	C17orf62
	XLOC_003305
NM_175711	SSX3
BI517791	XLOC_000776
NM_001130105	COL4A3BP
	TJP2
	XLOC_012171
BG211210	XLOC_003204
NM_020920	CHD8
	XLOC_007178
NM_144634	LYZL4
BC050580	XLOC_005747
NM_030923	TMEM163
	XLOC_005263
NM_001080440	OTOL1
NM_001010984	C1orf124
AF495759
AL080137	FAM205B
NM_004055	CAPN5
NM_019114	EPB41L4B
NM_001167989	PQBP1
NM_145006	SUSD3
	XLOC_004651
	XLOC_010585
NR_026902	MGC16142
	XLOC_007283
NM_001455	FOXO3
NM_015367	BCL2L13
NM_016830	VAMP1
NM_006830	UQCR11
NM_152888	COL22A1
NM_001148	ANK2
NM_001162435	LOC100287718
	XLOC_000814
NM_013330	NME7
NM_002291	LAMB1
	CCDC129
BF671060	XLOC_002184
NM_001006938	TCEAL6
NM_001793	CDH3
NM_014908	DOLK
	XLOC_009677
NM_001015072	UFSP1
	XLOC_003917
CR743846	XLOC_001287
NM_001243961	HLA-DQB1
BC040884	XLOC_l2_002886
NM_024061	ZNF655
	XLOC_008054
NM_003316	TTC3
AK123448	XLOC_009913
NM_031213	FAM108A1
NM_153257	ZNF461
NM_181715	CRTC2
BC015320	PRO0628
	XLOC_l2_006449
NM_006985	NPIP
	XLOC_008604
NM_033284	TBL1Y
NM_198501	SMTNL2
NR_038988	LOC100287765
	XLOC_013647
NM_000397	CYBB
NM_000190	HMBS
	XLOC_007775
NR_027000	LOC349196
NM_000332	ATXN1
	XLOC_003235
	XLOC_000462
NM_176863	PSME3
NM_015236	LPHN3
NM_000137	FAH
BC034639	XLOC_010987
BX106239	XLOC_003095
	LOC100128095
DA381152	XLOC_008501
NR_038439	LOC253962
	XLOC_005150
NM_000720	CACNA1D
	XLOC_009583
NM_001137552	LRRFIP1
	XLOC_009926
NM_006544	EXOC5
	XLOC_l2_014197
NM_181803	UBE2C
NM_017716	MS4A12
NM_024501	HOXD1
XR_108803	LOC100506586
NM_002093	GSK3B
NR_027286	FLVCR1-AS1
XR_133519	LOC100132249
NM_172250	MMAA
AB064667	OK/SW-CL.58
XM_001722031	BUTR1
	XLOC_l2_010591
NM_001198815	MUC22
NR_023383	DTX2P1-UPK3BP1-PMS2P11
NM_182776	MCM7
AK094938	FAM95B1
NM_025212	CXXC4
NM_003086	SNAPC4
NM_015061	KDM4C
NM_033197	BPIFB1
NM_032822	FAM136A
NM_020901	PHRF1
NM_024515	WDR25
	XLOC_001515
	XLOC_008366
NM_022114	PRDM16
BC052334	LOC729887
AK055244	LOC284244
NM_018420	SLC22A15
	XLOC_000478
NM_003420	ZNF35
	XLOC_009249
AK091114	LOC151657
NM_014048	MKL2
NR_029380	FLJ41350
NM_000800	FGF1
AL133647	CNOT3
NM_017957	EPN3
	XLOC_007727
XR_108588	XLOC_004452
NM_025230	DCAF11
BQ082573	XLOC_l2_013730
NM_181670	ANKS1B
	XLOC_008512
NM_000230	LEP
NR_038330	LOC100505540
NM_022571	GPR135
NR_038331	LOC100505545
NM_004640	DDX39B
	XLOC_011407
NM_001032730	USP48
BC036375	ACE
NM_022451	NOC3L
NR_026771	DKFZP434L187
NM_002332	LRP1
NM_001193623	LOC147646
	XLOC_l2_001875
NM_024656	GLT25D1
NM_194286	SRRM4
NR_026761	LINC00467
NR_034115	LOC729178
NM_033138	CALD1
NM_005027	PIK3R2
AV755695	SNORD12B
NM_021076	NEFH
	XLOC_005479
NM_016095	GINS2
NM_181688	KRTAP10-10
NM_005556	KRT7
NM_020846	SLAIN2
NM_014300	SEC11A
NM_018460	ARHGAP15
NM_002598	PDCD2
NM_001010924	FAM171A1
	XLOC_014338
NM_000154	GALK1
AK124011	LOC100129399
NR_033847	FLJ37035
	XLOC_l2_012054
AK092783	LOC283028
NM_005095	ZMYM4
NM_005445	SMC3
NM_004363	CEACAM5
	POLR2F
NM_002386	MC1R
BC031974	XLOC_002487
NM_173828	RELL2
NM_007244	PRR4
	XLOC_010016
NM_001320	CSNK2B
NM_005483	CHAF1A
NM_021830	C10orf2
NM_014412	CACYBP
NM_000021	PSEN1
NM_020662	MRS2
NM_000963	PTGS2
	XLOC_006734
NM_000257	MYH7
XR_110120	LOC100287803
NM_001080517	SETD5
NM_001013693	LDLRAD2
NM_001032392	PLGLB1
NM_175907	ZADH2
NM_004211	SLC6A5
	XLOC_002221
NM_031410	PCDHA1
BC087847
	XLOC_002066
NM_020141	TMEM167B
NM_004227	CYTH3
NM_001115152	CD300LD
NM_021994	ZNF277
NM_004514	FOXK2
XR_108280	FAM87B
XM_003403707	LOC390937
NM_031445	AMMECR1L
XM_003118909
AK024257	CNTNAP3B
NM_030803	ATG16L1
NM_022165	LIN7B
NM_001145125	MKRN1
NM_207578	PRKACB
NM_024806	C11orf63
NM_012415	RAD54B
	XLOC_003853
DB296219	LOC285629
NM_002630	PGC
NM_001068	TOP2B
XM_003119160	LOC100506571
	XLOC_013602
	XLOC_011306
NM_002759	EIF2AK2
NM_001098622	NANOS3
NM_001014990	MRPL22
NM_017440	MDM1
NM_000553	WRN
NM_153756	FNDC5
BG698340	XLOC_000699
NM_002516	NOVA2
NM_001011724	HNRNPA1L2
AK124173	LOC100130476
NM_005427	TP73
NM_001080474	C2orf78
NM_005039	PRB1
NM_172241	CTAGE1
NM_002501	NFIX
NM_020158	EXOSC5
NM_001014796	DDR2
NM_024108	TRAPPC6A
NM_015571	SENP6
NM_006628	ARPP19
NM_138389	FAM114A1
NR_003491	MIAT
NR_045387	LOC100507472
	XLOC_011074
	XLOC_012031
NM_025184	EFHC2
NR_040288	AKR7L
	XLOC_010629
NM_001135086	PRSS41
NM_016468	COX16
NM_014004	PCDHGA8
	XLOC_009097
NM_153260	LRRC57
	XLOC_l2_001875
XR_108415	LOC100288092
NM_001260	CDK8
	XLOC_006169
NM_001006	RPS3A
NM_001252231	SEC24A
NM_005080	XBP1
NM_032420	PCDH1
NM_002307	LGALS7
	XLOC_007911
NM_017691	LRRC49
NM_175876	EXOC8
	XLOC_000824
BC039095	XLOC_000041
NM_007371	BRD3
NM_024915	GRHL2
	XLOC_l2_013153
NM_014612	FAM120A
XM_003403506	LOC100652774
NM_018423	STYK1
XR_108307	PIGC
NM_003607	CDC42BPA
NM_001190479	ANKRD63
	XLOC_011252
NM_004797	ADIPOQ
NR_038889	LOC401320
AK057142	C17orf87
NM_025077	TOE1
NM_152834	TMEM18
NM_006294	UQCRB
NM_015060	AVL9
NM_001080418	DLGAP3
NM_080827	WFDC6
NM_001123040	C3orf71
NM_000233	LHCGR
NM_181727	SPATA12
	XLOC_011682
NM_001965	EGR4
AK095081
NM_015416	LETMD1
NM_014694	ADAMTSL2
NM_014161	MRPL18
	XLOC_000617
NM_021228	SCAF1
NM_001753	CAV1
NM_001423	EMP1
NM_021240	DMRT3
NM_003543	HIST1H4H
	XLOC_003156
AW293732	XLOC_005195
NM_198077	C1orf52
	XLOC_013917
	XLOC_008416
NM_032855	HSH2D
NM_001005237	OR51G1
NM_017953	ZNHIT6
NM_001002758	PRY2
NM_016270	KLF2
XR_110570	LOC100506120
NM_052939	FCRL3
NR_039998	LOC100506655
	XLOC_l2_006036
NM_001166241	CGREF1
NM_152522	ARL6IP6
NM_004684	SPARCL1
	XLOC_004881
NM_007186	CEP250
NM_138774	C19orf22
NR_038430	LOC100506054
	XLOC_006433
NM_018233	OGFOD1
NM_153183	NUDT10
	XLOC_006721
NM_001037162	ACOT6
BC046185	C12orf76
	XLOC_009723
CB306805	XLOC_000357
NM_015342	PPWD1
NR_037881	LOC100505964
NM_181699	PPP2R1B
NM_015888	HOOK1
	XLOC_002128
NR_003291	LOC348840
AK125932	FLJ43944
	XLOC_003269
NM_001887	CRYBB1
XM_003119543
NM_002456	MUC1
	XLOC_001095
	Q2Z8W5
XM_001717423	LOC285556
NM_001242480	LOC389831
NM_001039182	BOLA2B
NM_080429	AQP10
NM_052944	SLC5A11
NM_199168	CXCL12
NM_012331	MSRA
NM_015395	TECPR1
NM_005977	RNF6
NM_199294	APITD1
	XLOC_006765
NM_013444	UBQLN2
DB079836	XLOC_l2_010448
BX095335	XLOC_013593
	XLOC_007585
AY512961	PLCD4
	XLOC_003264
NM_198513	PHF20L1
NM_024597	MAP7D3
NR_033889	LOC440131
NM_014809	KIAA0319
XR_132897	LOC100653007
NM_033446	FAM125B
	XLOC_011016
	XLOC_006844
NM_001008661	CCBL2
	XLOC_011380
AK098726	XLOC_008244
AK056584	P39194
NM_022115	PRDM15
NM_003263	TLR1
NM_001024227	ARF1
	XLOC_002244
	XLOC_003486
	XLOC_l2_003053
NM_001008495	TMEM64
NM_005268	GJB5
AK095284	LCLAT1
NM_014682	ST18
	XLOC_002264
NR_039993	LOC100505894
	XLOC_002289
NM_012341	GTPBP4
NM_002972	SBF1
NR_024090	LINC00320
	XLOC_003365
NM_005233	EPHA3
NR_002959	SNORA18
NM_001684	ATP2B4
	XLOC_l2_014048
NM_004294	MTRF1
AK098828
NM_024697	ZNF385D
NM_052997	ANKRD30A
NM_001077691	ALG9
	XLOC_006983
AF289590	LOC100130744
NM_001113434	C17orf51
NM_007111	TFDP1
	XLOC_009628
NM_001195243	LOC100287482
NM_016037	UTP11L
XM_001723179
NM_014290	TDRD7
NM_004937	CTNS
NM_057179	TWIST2
NM_018844	BCAP29
NM_176891	IFNE
NM_006067	COX4NB
NM_025179	PLXNA2
NM_213604	ADAMTSL5
NR_033925	LOC400550
NM_004997	MYBPH
NM_020868	DPP10
NM_005143	HP
NM_004134	HSPA9
BX647090	SMCR6
	XLOC_003560
NM_152487	TMEM56
NM_015087	SPG20
NM_004360	CDH1
NM_012151	F8A1
NM_019052	CCHCR1
NM_005768	LPCAT3
NR_033350	GOLGA8E
AK092172	LOC286109
NM_014754	PTDSS1
NM_144608	HEXIM2
NM_130468	CHST14
	XLOC_008506
	XLOC_011535
BC039526	LOC645485
NM_000131	F7
NM_181581	DUS4L
NM_003758	EIF3J
NM_152316	C11orf46
NM_000634	CXCR1
NM_024758	AGMAT
NM_013329	GCFC1
	XLOC_006726
NR_026852	LINC00442
NR_024052	HCG18
NM_019056	NDUFB11
	XLOC_l2_008560
NM_016467	ORMDL1
NR_036470	HERC2P7
NM_015597	GPSM1
NM_032730	RTN4IP1
AK127323	FAM53B
NM_177559	CSNK2A1
NM_016217	HECA
NM_053042	ZNF518B
NM_006623	PHGDH
NM_181602	KRTAP6-1
NM_001166137	FAM75C2
NM_024917	TRMT2B
NM_015225	PRUNE2
NR_026921	LOC202181
	XLOC_007559
NM_080869	WFDC12
XR_110220	LOC100287558
NM_152829	TES
	XLOC_003200
BI018873	XLOC_013905
NM_153647	SLC24A4
NM_001039083	ARL17B
NM_145691	ATPAF2
NM_024094	DSCC1
DB020896	XLOC_003680
NM_001164761	PRKAR1B
	XLOC_005173
	Q9B8G3
	XLOC_007796
NM_001008563	USP20
NR_034179	LOC653712
BX089987	XLOC_l2_009320
NM_080610	CST9L
NM_001004464	OR10G8
	GRM6
NM_018963	BRWD1
NM_001025195	CES1
NM_147190	CERS5
NM_000125	ESR1
	XLOC_002942
NM_016086	STYXL1
	XLOC_l2_011283
NM_013270	PRSS50
NM_001077244	GRIA4
NM_024322	CENPO
	XLOC_008372
	XLOC_007504
NM_002241	KCNJ10
NM_032450	HEATR7A
	XLOC_014122
NR_015401	FLJ35390
NM_006988	ADAMTS1
BC046145	XLOC_l2_006404
XR_109520
NM_007162	TFEB
AK090403
	XLOC_001649
	XLOC_010807
XR_133511	LOC100653284
NM_032044	REG4
NR_033877	FLJ42392
AK097512	PHLDB3
AK309717	XLOC_012826
	XLOC_l2_001332
NM_003169	SUPT5H
AK091470
NM_001079802	FKTN
	XLOC_l2_007928
	XLOC_002884
NM_015556	SIPA1L1
NM_001001915	OR2G2
M62378
NM_024836	ZNF672
NM_001025199	CHI3L2
NM_001243042	HLA-C
	XLOC_013949
NR_003143	MYADML
NR_027252	CYP1B1-AS1
NM_024009	GJB3
NM_178349	LCE1B
NM_001002251	ARL6IP4
AK093114	XLOC_005531
NM_001025158	CD74
AK129846
NM_016456	TMEM9
	XLOC_009463
	XLOC_l2_013458
NM_003236	TGFA
NM_022081	HPS4
NR_037702	RNF7
NR_038897	LOC285084
NR_038273	LOC100506874
NM_030940	ISCA1
NM_181334	PRR5-ARHGAP8
NM_033375	MYO1C
NR_038884	LOC399708
NM_014757	MAML1
NM_001996	FBLN1
XR_108721	LOC100131372
BC020877	ZNF605
NM_006246	PPP2R5E
NM_023917	TAS2R9
NM_017828	COMMD4
AB058746	UNC80
NM_005442	EOMES
NR_002182	NACAP1
GU369676	XLOC_009194
NM_001008539	SLC7A2
NM_003907	EIF2B5
NM_198207	CERS1
NR_003234	SNORD113-6
NM_003382	VIPR2
NM_001018024	MTCP1NB
NM_005139	ANXA3
NM_015506	MMACHC
NR_033889	LOC440131
NM_016548	GOLM1
XM_002343200
	XLOC_011406
	XLOC_l2_015752
NM_001031804	MAF
NM_174923	CCDC107
NM_006139	CD28
AK122959	TAS1R3
NM_201264	NRP2
NM_001164389	RAPGEF6
NM_001167942	TNFAIP8L1
NM_002052	GATA4
NR_024032	LINC00474
	XLOC_004536
NM_001033518	WIPI2
NM_147148	GSTM4
	OR52R1
	XLOC_011706
NM_002481	PPP1R12B
NM_001146257	ZDHHC15
XM_003403406	KIR3DL1
NR_023925	LINC00470
	XLOC_012528
NM_005201	CCR8
NR_024240	HLA-J
NR_002838	KC6
NM_004529	MLLT3
NM_030824	ZNF442
NR_033378	LOC100288428
NM_001039840	CHIC1
BG195167	XLOC_001136
NM_181785	SLC46A3
NM_005483	CHAF1A
BC000651	SLC1A7
NM_004165	RRAD
	XLOC_002515
NR_033981	FLJ27354
NM_213662	STAT3
NM_015540	RPAP1
NM_000621	HTR2A
NM_018025	GPATCH1
	XLOC_006360
NM_002317	LOX
NM_033631	LUZP1
NM_021030	ZNF14
NM_014517	UBP1
NM_003961	RHBDL1
NM_001014446	OCIAD2
	XLOC_007054
NM_016562	TLR7
NR_038301	LOC100505687
BX161420
NM_002393	MDM4
	XLOC_007466
NM_001012989	UBE2NL
BC048118	XLOC_l2_014219
NM_001161444	SH2D2A
NM_002461	MVD
	MTRNR2L9
	XLOC_l2_006417
NM_015270	ADCY6
NM_001347	DGKQ
NM_030582	COL18A1
NM_003188	MAP3K7
	XLOC_010372
AK127789	MGC21881
NM_014695	CCDC144A
NM_182574	MAMSTR
BC021569	LOC254896
NM_016293	BIN2
NR_003038	SNHG5
NM_000125	ESR1
	XLOC_008826
XR_133383	LOC646890
AF088007	XLOC_008370
NR_024471	MRPL23-AS1
NM_001910	CTSE
NR_027330	C7orf54
NM_001402	EEF1A1
AK128409	FLJ46552
NM_198692	KRTAP10-11
NM_000178	GSS
NM_173803	MPV17L
NM_003416	ZNF7
NM_000852	GSTP1
NM_024628	SLC12A8
NM_005353	ITGAD
	XLOC_009546
	XLOC_004118
NM_145644	MRPL35
DB454403	XLOC_001913
NM_013332	HILPDA
NM_001025591	SCGBL
NM_206837	OSCP1
	XLOC_006683
NM_012222	MUTYH
NM_004983	KCNJ9
BC045607	LTK
NM_032559	KIF2B
NM_003122	SPINK1
NR_027064	PLAC2
NM_000145	FSHR
NM_003820	TNFRSF14
NM_024943	TMEM156
	XLOC_005260
NR_003038	SNHG5
NM_015866	PRDM2
DA537977	XLOC_l2_011793
NM_018484	SLC22A11
NM_006254	PRKCD
NM_015959	TMX2
XR_108325	LOC100506546
CD049825
	XLOC_001067
NM_004869	VPS4B
NM_007172	NUP50
AK311155	PKDCC
NM_004263	SEMA4F
NR_038840	LOC645206
	XLOC_013694
NM_005777	RBM6
NM_032373	PCGF5
	XLOC_l2_013696
	XLOC_002720
NM_033300	LRP8
NM_001018060	AIFM3
NM_014420	DKK4
BE266556
NM_031206	LAS1L
BQ652687	XLOC_l2_014579
	XLOC_001595
	XLOC_000057
	XLOC_007231
NM_014573	TMEM97
NM_001024661	PRAMEF13
	XLOC_l2_001089
NM_014774	KIAA0494
	XLOC_l2_012432
	PTPN11
NM_004148	NINJ1
	XLOC_001733
NR_015367	LOC550643
NM_006618	KDM5B
NM_147127	EVC2
NM_144688	CCDC155
NM_139166	ABRA
NM_181449	CD300E
AF333762
NM_213607	CCDC103
XR_110479	LOC730081
XR_113296	LOC100506992
	XLOC_005458
NM_015291	DNAJC16
	XLOC_006850
NM_001004476	OR10K2
NM_006647	NOXA1
	XLOC_006407
NM_006526	ZNF217
NM_145312	ZNF485
AK097131
	XLOC_014287
NM_031854	KRTAP4-12
NM_015529	MOXD1
XR_110876	LOC100507420
NM_024913	C7orf58
NM_153266	TMEM151A
NR_003039	GLYCAM1
XM_003403619	C10orf112
NM_001031835	PHKB
XR_108543	LOC100507376
AK124820	LOC100129936
NM_152754	SEMA3D
NM_005014	OMD
NM_006437	PARP4
NM_001001417	TBC1D3B
NM_178504	DNAH12
NM_152419	HGSNAT
NM_021090	MTMR3
	XLOC_000486
NM_019593	GPCPD1
NM_002559	P2RX3
NM_015908	SRRT
NM_000415	IAPP
BX092010	XLOC_012695
NM_024767	DLC1
NM_001098	ACO2
BC039304	XLOC_006315
NM_001171	ABCC6
NM_001100812	CXCL16
	XLOC_010859
BC034587
	XLOC_003365
	XLOC_004416
NM_031907	USP26
	XLOC_l2_015038
NM_000660	TGFB1
NM_001031695	RBFOX2
NR_003215	SNORD114-22
NM_001783	CD79A
NR_024126	ATP1A1OS
NR_026760	BPIFA4P
NM_001195573	DICER1
NM_017621	ALKBH4
NM_020759	STARD9
	XLOC_004943
	XLOC_008434
NM_152655	ZNF585A
NM_020655	JPH3
NR_037895	LOC340073
NM_001202	BMP4
NM_031293	PMFBP1
NM_001005471	OR2T6
NM_014310	RASD2
NM_020405	PLXDC1
NM_001737	C9
NM_152344	LSM12
NM_004294	MTRF1
	XLOC_l2_008289
NM_005529	HSPG2
XM_001128459	ANKDD1B
NM_203437	AFTPH
NR_038423	LOC100289211
NM_001017970	TMEM30B
XM_003119000	LOC100506073
NM_031475	ESPN
NM_033661	WDR4
NM_003381	VIP
NM_015295	SMCHD1
NM_000609	CXCL12
	XLOC_011378
NM_031916	ROPN1L
NM_001531	MR1
NM_015570	AUTS2
NM_032709	PYROXD2
NM_017832	FAM206A
NM_032735	BEST3
AK126694	XLOC_007095
	XLOC_010043
NM_001005482	OR5H2
XM_003118933	PCID2
NR_038393	LOC100506178
	XLOC_000902
NM_016010	FAM164A
NM_020443	NAV1
BC031939	XLOC_006775
	XLOC_010915
NM_001080489	GLOD5
NM_031915	SETDB2
AI924184
AF063703
NM_001127899	CLCN5
NR_024481	FAM205B
NM_152729	NT5DC1
NM_080593	HIST1H2BK
NM_203459	CAMSAP2
NM_001205259	LOC653550
NM_001146339	VSTM2B
	XLOC_014018
NM_005795	CALCRL
NM_001037537	PHYH
NM_033127	SEC16B
BC035172	XLOC_l2_011263
NM_145738	SYNGR1
	XLOC_012083
NM_001085398	TLX1NB
	XLOC_005132
NM_001025598	ARHGAP30
NM_022141	PARVG
	XLOC_012575
NM_007300	BRCA1
NM_021168	RAB40C
NM_007112	THBS3
NM_002195	INSL4
NM_014793	LCMT2
NM_018048	MAGOHB
NM_018462	BRK1
NM_005093	CBFA2T2
NM_173530	ZNF610
NM_020961	METTL14
NR_002964	SNORA28
NM_001873	CPE
NM_003031	SIAH1
NM_014245	RNF7
NM_005436	CCDC6
NM_018061	PRPF38B
NM_033214	GK2
NM_005755	EBI3
	XLOC_007568
NM_017892	PRPF40A
	XLOC_005063
DA808148	XLOC_l2_014686
NM_016376	ANKFY1
NM_177998	OTOP1
NM_004641	MLLT10
	XLOC_001964
NM_000989	RPL30
NM_005885	2022-03-06
NR_026951	LINC00324
NM_002077	GOLGA1
	XLOC_006586
NM_006038	SPATA2
NM_006630	ZNF234
XR_109148	LOC100507566
NM_003682	MADD
AK056982	XLOC_009372
NM_021634	RXFP1
NM_016319	COPS7A
NM_022470	ZMAT3
NR_029409	LOC255512
NM_002834	PTPN11
	XLOC_000762
NM_006783	GJB6
NM_024596	MCPH1
NR_000014	SNORD42A
NM_014170	GTPBP8
	XLOC_009231
BC033982	ARAF2P
NM_006424	SLC34A2
DB087830	XLOC_003671
NM_000759	CSF3
NM_014671	UBE3C
AK289404	CCDC76
NM_203406	MBLAC2
NM_004420	DUSP8
NR_021485	EGFEM1P
NM_017759	INO80D
BG396223	XLOC_012457
NM_002301	LDHC
	XLOC_001873
CX787501	XLOC_009898
	BRD9
NM_032023	RASSF4
	XLOC_002477
NM_199454	PRDM16
XR_133532	C9orf147
NM_178173	CCDC36
	XLOC_005341
NM_001039574	KCNC4
NM_021150	GRIP1
NR_003521	WHAMMP3
NR_003213	SNORD114-20
NM_012232	PTRF
NM_178865	SERINC2
XR_109914	LOC643085
	XLOC_003422
	XLOC_l2_008221
NM_003568	ANXA9
	XLOC_l2_015213
NM_005733	KIF20A
NR_036433	FAM172BP
NM_007168	ABCA8
NM_015104	ATG2A
NM_017993	ENOX1
NM_001004750	OR51B6
[truncated: 45,804 more rows]

## Sheet: orginaized data
GB-acc	gene symbol	adj.P.Val	P.Value	t	B	logFC	abs logFC
NM_005564	LCN2	0.996	0.003629	-3.04774	-4.06	-2.49	2.49
NM_001040058	SPP1	0.996	0.01516	-2.51225	-4.23	-2.01	2.01
NM_000641	IL11	0.996	0.00081	-3.55867	-3.87	-1.74	1.74
NM_170741	KCNJ16	0.996	0.020373	-2.39319	-4.27	-1.73	1.73
NM_003064	SLPI	0.996	0.002184	-3.22548	-3.99	-1.72	1.72
NM_018406	MUC4	0.996	0.026149	-2.28981	-4.3	-1.56	1.56
NM_002423	MMP7	0.996	0.039963	-2.10733	-4.36	-1.55	1.55
NM_000962	PTGS1	0.996	0.002074	-3.24324	-3.99	-1.5	1.5
NM_000962	TFPI2	0.996	0.009068	-2.71173	-4.17	-1.49	1.49
NM_006528	GPX3	0.996	0.011943	-2.60595	-4.2	-1.48	1.48
NM_002084	LOXL4	0.996	0.002812	-3.13768	-4.02	-1.45	1.45
NM_032211	SLC14A2	0.996	0.027046	-2.27563	-4.31	-1.44	1.44
NM_007163	RANBP3L	0.996	0.021718	-2.36697	-4.28	-1.39	1.39
NM_001161429	SERPINA1	0.996	0.030025	-2.23134	-4.32	-1.29	1.29
NM_001002236	AKR1B1	0.996	0.030042	-2.2311	-4.32	-1.25	1.25
NM_001628	SLITRK6	0.996	0.026167	-2.28951	-4.3	-1.24	1.24
NM_032229	TNFRSF11B	0.996	0.021861	2.36428	-4.28	1.21	1.21
NM_002546	ACTG2	0.996	0.003373	-3.07373	-4.05	-1.2	1.2
AK310215	GCNT3	0.996	0.010733	2.64727	-4.19	1.19	1.19
NM_004751	KCNJ1	0.996	0.00772	-2.77245	-4.15	-1.18	1.18
NM_153767	XLOC_009813	0.996	0.008988	2.71508	-4.17	1.18	1.18
AJ488202	RERGL	0.996	0.001496	3.3544	-3.95	1.17	1.17
NM_024730	HSD11B1	0.996	0.009899	2.6783	-4.18	1.15	1.15
NM_181755	GLS	0.996	0.01895	-2.42267	-4.26	-1.13	1.13
NM_014905	SLC12A1	0.996	0.016219	-2.48534	-4.24	-1.12	1.12
NM_000338	MMD	0.996	0.018315	2.4365	-4.26	1.12	1.12
NM_012329	DPP4	0.996	0.003617	-3.04894	-4.05	-1.11	1.11
NM_001935	DKFZP434L187	0.996	0.049484	-2.01169	-4.38	-1.1	1.1
NR_026771	SYNDIG1	0.996	0.00226	3.21364	-4	1.09	1.09
NM_024893	FAM20A	0.996	0.005819	2.87728	-4.11	1.09	1.09
NM_017565	MIR4500HG	0.996	0.005218	-2.9171	-4.1	-1.08	1.08
NR_033829	FLJ44087	0.996	0.000285	3.89341	-3.75	1.07	1.07
AK126075	XLOC_008805	0.996	0.017086	-2.46449	-4.25	-1.07	1.07
BC065757	TTR	0.996	0.000841	3.54616	-3.88	1.04	1.04
NM_000371	XLOC_007121	0.996	0.013497	2.55813	-4.22	1.04	1.04
BX088986	XLOC_l2_008273	0.996	0.030149	2.22958	-4.32	1.04	1.04
AK123815	LAMC2	0.996	0.01121	2.63049	-4.2	1.03	1.03
NM_018891	CAMK1G	0.996	0.029112	-2.24448	-4.32	-1.03	1.03
NM_020439	XLOC_l2_010724	0.996	0.013025	-2.57211	-4.22	-1.02	1.02
NM_000338	SCGB1D2	0.996	0.020188	2.39692	-4.27	1.02	1.02
AF088011	LPAR3	0.996	0.020281	2.39503	-4.27	1.02	1.02
NM_006551	XLOC_l2_013295	0.996	0.00119	3.4313	-3.92	1.01	1.01
NM_012152		0.996	0.036011	2.15299	-4.34	1	1
BG287431		0.996	0.046705	2.03782	-4.38	1	1
