# Supplementary material for: CAV1 alleviated CaOx stones formation via suppressing autophagy-dependent ferroptosis
Source: PeerJ. 2022 Sep 15;10:e14033. doi: 10.7717/peerj.14033 (PMC9482765; doi:10.7717/peerj.14033)
Supplement: Supplemental Information 4 [file peerj-10-14033-s004.zip]

Archive with 73 entries (60 files):
- Raw data/
- Raw data/original Blot/
- Raw data/original Blot/.DS_Store
- __MACOSX/
- __MACOSX/Raw data/
- __MACOSX/Raw data/original Blot/
- __MACOSX/Raw data/original Blot/._.DS_Store
- Raw data/original Blot/original blot1.jpg
- __MACOSX/Raw data/original Blot/._original blot1.jpg
- Raw data/original Blot/original blot2.jpg
- __MACOSX/Raw data/original Blot/._original blot2.jpg
- Raw data/original Blot/original blot3.jpg
- __MACOSX/Raw data/original Blot/._original blot3.jpg
- Raw data/original Blot/LC3.JPG
- __MACOSX/Raw data/original Blot/._LC3.JPG
- Raw data/.DS_Store
- __MACOSX/Raw data/._.DS_Store
- Raw data/Rats GSH  0006001.xlsx
- __MACOSX/Raw data/._Rats GSH  0006001.xlsx
- Raw data/cell ROS flowcymetory.xlsx
- __MACOSX/Raw data/._cell ROS flowcymetory.xlsx
- Raw data/cell MDA batch1 0005605.xlsx
- __MACOSX/Raw data/._cell MDA batch1 0005605.xlsx
- Raw data/cell MDA batch2&3 0004878.xlsx
- __MACOSX/Raw data/._cell MDA batch2&3 0004878.xlsx
- Raw data/cell GSH.xlsx
- __MACOSX/Raw data/._cell GSH.xlsx
- Raw data/Rats ROS.xlsx
- __MACOSX/Raw data/._Rats ROS.xlsx
- Raw data/WB picture/
- Raw data/WB picture/P62.tif
- __MACOSX/Raw data/WB picture/
- __MACOSX/Raw data/WB picture/._P62.tif
- Raw data/WB picture/.DS_Store
- __MACOSX/Raw data/WB picture/._.DS_Store
- Raw data/WB picture/repeat1/
- Raw data/WB picture/repeat1/Beclin1.tif
- __MACOSX/Raw data/WB picture/repeat1/
- __MACOSX/Raw data/WB picture/repeat1/._Beclin1.tif
- Raw data/WB picture/repeat1/LRP6 Θçìσñì1.tif
- __MACOSX/Raw data/WB picture/repeat1/._LRP6 Θçìσñì1.tif
- Raw data/WB picture/repeat1/╬▓-Catenin.tif
- __MACOSX/Raw data/WB picture/repeat1/._╬▓-Catenin.tif
- Raw data/WB picture/repeat1/╬▓-Actin.tif
- __MACOSX/Raw data/WB picture/repeat1/._╬▓-Actin.tif
- Raw data/WB picture/repeat1/Cav1.tif
- __MACOSX/Raw data/WB picture/repeat1/._Cav1.tif
- Raw data/WB picture/repeat3/
- Raw data/WB picture/repeat3/Beclin1.tif
- __MACOSX/Raw data/WB picture/repeat3/
- __MACOSX/Raw data/WB picture/repeat3/._Beclin1.tif
- Raw data/WB picture/repeat3/╬▓-Catenin.tif
- __MACOSX/Raw data/WB picture/repeat3/._╬▓-Catenin.tif
- Raw data/WB picture/repeat3/LRP6 Θçìσñì3.tif
- __MACOSX/Raw data/WB picture/repeat3/._LRP6 Θçìσñì3.tif
- Raw data/WB picture/repeat3/╬▓-Actin.tif
- __MACOSX/Raw data/WB picture/repeat3/._╬▓-Actin.tif
- Raw data/WB picture/repeat3/Cav1.tif
- __MACOSX/Raw data/WB picture/repeat3/._Cav1.tif
- Raw data/WB picture/repeat2/
- Raw data/WB picture/repeat2/Beclin1.tif
- __MACOSX/Raw data/WB picture/repeat2/
- __MACOSX/Raw data/WB picture/repeat2/._Beclin1.tif
- Raw data/WB picture/repeat2/╬▓-Catenin.tif
- __MACOSX/Raw data/WB picture/repeat2/._╬▓-Catenin.tif
- Raw data/WB picture/repeat2/LRP6 Θçìσñì2.tif
- __MACOSX/Raw data/WB picture/repeat2/._LRP6 Θçìσñì2.tif
- Raw data/WB picture/repeat2/╬▓-Actin.tif
- __MACOSX/Raw data/WB picture/repeat2/._╬▓-Actin.tif
- Raw data/WB picture/repeat2/Cav1.tif
- __MACOSX/Raw data/WB picture/repeat2/._Cav1.tif
- Raw data/Rats MDA.xlsx
- __MACOSX/Raw data/._Rats MDA.xlsx
