# Supplementary material for: CAV1 alleviated CaOx stones formation via suppressing autophagy-dependent ferroptosis
Source: PeerJ. 2022 Sep 15;10:e14033. doi: 10.7717/peerj.14033 (PMC9482765; doi:10.7717/peerj.14033)
Supplement: Supplemental Information 4 [file peerj-10-14033-s004.zip › Raw data/Rats GSH 0006001.xlsx]

## Sheet: 数据处理
			GSH
			sample	OD1	OD2	OD3	average OD	sample concentration（gprot/l）	GSH （umol/gprot）
			blank	0.057
			standard	0.134
		GAM	ys 1-3	0.158	0.165	0.182	0.168333	8.48789	6.81389
			ys 1-4	0.166	0.157	0.165	0.162667	9.47351	5.79424
			ys 1-6	0.185	0.195	0.187	0.189	8.60287	7.97076
		Con	zs 2-1	0.212	0.226	0.232	0.223333	6.69733	12.9017
			zs 2-3	0.244	0.224	0.266	0.244667	9.5885	10.1673
			zs 2-4	0.284	0.292	0.291	0.289	7.00945	17.1939
