# Supplementary material for: CAV1 alleviated CaOx stones formation via suppressing autophagy-dependent ferroptosis
Source: PeerJ. 2022 Sep 15;10:e14033. doi: 10.7717/peerj.14033 (PMC9482765; doi:10.7717/peerj.14033)
Supplement: Supplemental Information 4 [file peerj-10-14033-s004.zip › Raw data/cell ROS flowcymetory.xlsx]

## Sheet: Sheet1
Groups		Negative	Positive
1.NC	NC 1	0.9536	0.0464
	NC 2	0.9556	0.0444
	NC 3	0.9573	0.0427
2.CaOx	CaOx 1	0.8106	0.1894
	CaOx 2	0.8173	0.1827
	CaOx 3	0.804	0.196
