# Supplementary material for: CAV1 alleviated CaOx stones formation via suppressing autophagy-dependent ferroptosis
Source: PeerJ. 2022 Sep 15;10:e14033. doi: 10.7717/peerj.14033 (PMC9482765; doi:10.7717/peerj.14033)
Supplement: Supplemental Information 4 [file peerj-10-14033-s004.zip › Raw data/cell MDA batch1 0005605.xlsx]

## Sheet: Sheet1
					Malondialdehyde（MDA）
					sample	OD1	OD2	OD3	average OD	MDA（nmol/mL）
					blank	0.047	0.048	0.049	0.048
					standard	0.052	0.054	0.054	0.0533333
					COM	0.045	0.044	0.047	0.0453333
					HK2	0.051	0.05	0.044	0.0483333
					COM	0.056	0.058	0.058	0.0573333	22.5
					HK2	0.053	0.059	0.052	0.0546667	11.875
