# Supplementary material for: CAV1 alleviated CaOx stones formation via suppressing autophagy-dependent ferroptosis
Source: PeerJ. 2022 Sep 15;10:e14033. doi: 10.7717/peerj.14033 (PMC9482765; doi:10.7717/peerj.14033)
Supplement: Supplemental Information 4 [file peerj-10-14033-s004.zip › Raw data/cell MDA batch2&3 0004878.xlsx]

## Sheet: Sheet1
					Malondialdehyde（MDA）
					sample	OD1	OD2	OD3	average OD	MDA（nmol/mL）
					blank	0.049	0.049	0.05	0.0493333
					standard	0.053	0.054	0.052	0.053
					COM2	0.046	0.051	0.054	0.0503333
					COM3	0.052	0.058	0.056	0.0553333
					HK2 2	0.048	0.055	0.055	0.0526667
					HK2 3	0.055	0.051	0.045	0.0503333
					COM2	0.058	0.057	0.061	0.0586667	22.7273
					COM3	0.063	0.065	0.064	0.064	23.6364
					HK2 2	0.058	0.057	0.055	0.0566667	10.9091
					HK2 3	0.055	0.053	0.056	0.0546667	11.8182
