# Supplementary material for: CAV1 alleviated CaOx stones formation via suppressing autophagy-dependent ferroptosis
Source: PeerJ. 2022 Sep 15;10:e14033. doi: 10.7717/peerj.14033 (PMC9482765; doi:10.7717/peerj.14033)
Supplement: Supplemental Information 4 [file peerj-10-14033-s004.zip › Raw data/cell GSH.xlsx]

## Sheet: 数据处理
		GSH
		sample	OD值	OD值	OD值	average OD	GSH （umol/L）
		blank	0.056
		standard	0.153
		HK2+COM	0.086	0.081	0.083	0.0833333	27.835
		HK2	0.107	0.094	0.104	0.101667	47.423
		GSH
		sanple	OD4	OD5	OD6	average OD	GSH （umol/L）
		blank	0.056
		stabdard	0.153
		HK2+COM	0.085	0.082	0.088	0.085	29.8969
		HK2	0.105	0.106	0.103	0.104667	50.1718
		GSH
		sample	OD1	OD2	average OD	GSH （umol/L）
		blank	0.056
		stabdard	0.153
		HK2+COM	0.095	0.097	0.096	41.2371
		HK2	0.105	0.101	0.103	48.4536
