# Supplementary material for: CAV1 alleviated CaOx stones formation via suppressing autophagy-dependent ferroptosis
Source: PeerJ. 2022 Sep 15;10:e14033. doi: 10.7717/peerj.14033 (PMC9482765; doi:10.7717/peerj.14033)
Supplement: Supplemental Information 4 [file peerj-10-14033-s004.zip › Raw data/Rats ROS.xlsx]

## Sheet: Sheet1
		Control	GAM
RFU(Ex/Em=488/530)	1	3354	7052
	2	4026	6893
	3	2962	8041
	4	4261	6540
	5	3845	6028
