# Supplementary material for: CAV1 alleviated CaOx stones formation via suppressing autophagy-dependent ferroptosis
Source: PeerJ. 2022 Sep 15;10:e14033. doi: 10.7717/peerj.14033 (PMC9482765; doi:10.7717/peerj.14033)
Supplement: Supplemental Information 4 [file peerj-10-14033-s004.zip › Raw data/Rats MDA.xlsx]

## Sheet: Sheet1
	sample	OD	stabdard OD	relative OD	protein(mg/ml)	MDA（nmol/gprot）	AVERAGE	STDEV
Control	1-1	0.124	0.061	0.063	6.998	0.891	0.95	0.083
	1-2	0.131	0.064	0.067	6.575	1.009
GAM	2-1	0.161	0.056	0.105	7.686	1.353	1.433	0.114
	2-2	0.159	0.05	0.109	7.13	1.514
